# Supplementary material for: Total Methane and CO2 Emissions from Liquefied Natural Gas Carrier Ships: The First Primary Measurements
Source: Environ Sci Technol. 2022 Jun 14;56(13):9632–40. doi: 10.1021/acs.est.2c01383 (PMC9261184; doi:10.1021/acs.est.2c01383)
Supplement: Supplementary file 2 — es2c01383_si_002.xlsx [file es2c01383_si_002.xlsx]

## Sheet: Data
Engine/ status	Date	Time	H2O (%)	CO2 (%)	CH4 (ppm)	CO2 (% Dry)	Oxygen (%)
GE1	3/28/2021	11:11:02.074000	12.0292	4.90997	4091.89	5.58137	9.23311
GE1	3/28/2021	11:12:04.772000	12.0033	4.91083	4135.18	5.5807	9.27062
GE1	3/28/2021	11:13:07.575000	11.9932	4.89455	4186.35	5.56156	9.24873
GE1	3/28/2021	11:14:10.263000	12.0298	4.90308	4134.01	5.57357	9.24249
GE1	3/28/2021	11:15:13.015000	12.0211	4.89193	4173.73	5.56035	9.27062
GE1	3/28/2021	11:16:16.112000	11.9547	4.90366	4114.86	5.56948	9.27062
GE1	3/28/2021	11:17:18.535000	11.9147	4.89006	4178.16	5.5515	9.24562
GE1	3/28/2021	11:18:21.303000	11.9358	4.90003	4129.38	5.56416	9.24249
GE1	3/28/2021	11:19:24.198000	11.8595	4.89369	4209.98	5.55215	9.2925
GE1	3/28/2021	11:20:26.789000	11.707	4.88312	4374.22	5.53059	9.30187
GE1	3/28/2021	11:21:29.654000	11.6093	4.91339	4236.77	5.55871	9.26436
GE1	3/28/2021	11:22:32.232000	11.5114	4.89503	4345.02	5.53183	9.25812
GE1	3/28/2021	11:23:34.991000	11.5464	4.92578	4137.78	5.56877	9.25187
GE1	3/28/2021	11:24:38.351000	11.5076	4.9123	4229.33	5.5511	9.305
GE1	3/28/2021	11:25:40.462000	11.5019	4.89793	4255.38	5.53451	9.30812
GE1	3/28/2021	11:26:43.597000	11.5349	4.92115	4103.6	5.56281	9.30812
GE1	3/28/2021	11:27:46.285000	11.4575	4.87375	4348.84	5.50442	9.25812
GE1	3/28/2021	11:28:48.715000	11.4924	4.91897	4130.03	5.55768	9.34874
GE1	3/28/2021	11:29:51.509000	11.4256	4.90115	4308.98	5.53336	9.27374
GE1	3/28/2021	11:30:54.216000	11.3827	4.88352	4365.18	5.5108	9.29874
GE1	3/28/2021	11:31:57.318000	11.4403	4.91279	4208.3	5.54744	9.36123
GE1	3/28/2021	11:33:00.153000	11.4575	4.90675	4294.27	5.54169	9.305
GE1	3/28/2021	11:34:02.403000	11.4965	4.93203	4156.37	5.57269	9.28312
GE1	3/28/2021	11:35:05.507000	11.4277	4.91668	4272.41	5.55103	9.34561
GE1	3/28/2021	11:36:08.307000	11.3961	4.92424	4214.93	5.5576	9.28624
GE1	3/28/2021	11:37:10.678000	11.4192	4.91997	4271.61	5.55422	9.25187
GE1	3/28/2021	11:38:13.717000	11.4309	4.94585	4100.27	5.58417	9.28624
GE1	3/28/2021	11:39:16.437000	11.3727	4.90251	4282.75	5.53161	9.31124
GE1	3/28/2021	11:40:18.903000	11.4085	4.90121	4337.83	5.53237	9.36436
GE1	3/28/2021	11:41:22.095000	11.4519	4.93904	4127.45	5.5778	9.2925
GE1	3/28/2021	11:42:24.784000	11.3954	4.89466	4376.7	5.52416	9.30187
GE1	3/28/2021	11:43:27.243000	11.4427	4.93195	4176.74	5.56922	9.30187
GE1	3/28/2021	11:44:29.832000	11.3911	4.89734	4403.26	5.52691	9.31124
GE1	3/28/2021	11:45:32.913000	11.3946	4.88289	4441.24	5.51083	9.30812
GE1	3/28/2021	11:46:35.507000	11.4269	4.92272	4244.13	5.5578	9.34249
GE1	3/28/2021	11:47:38.106000	11.3705	4.89479	4373.66	5.52275	9.26125
GE1	3/28/2021	11:48:41.220000	11.4605	4.92407	4229.63	5.56143	9.34561
GE1	3/28/2021	11:49:43.708000	11.3494	4.88642	4466.31	5.512	9.27374
GE1	3/28/2021	11:50:47.130000	11.32	4.8731	4540.41	5.49514	9.26436
GE1	3/28/2021	11:51:49.293000	11.3464	4.87321	4515.35	5.49692	9.27687
GE1	3/28/2021	11:52:52.017000	11.3003	4.86552	4599.5	5.48538	9.35498
GE1	3/28/2021	11:53:54.513000	11.2583	4.85791	4665.79	5.47421	9.31747
GE1	3/28/2021	11:54:57.288000	11.103	4.87608	4574.49	5.48509	9.3206
GE1	3/28/2021	11:56:00.624000	10.9761	4.86294	4746.78	5.46251	9.35811
GE1	3/28/2021	11:57:02.781000	11.0152	4.8581	4774.58	5.45948	9.37372
GE1	3/28/2021	11:58:05.866000	11.0482	4.87734	4624.89	5.48313	9.36123
GE1	3/28/2021	11:59:08.615000	11.0141	4.87639	4616.92	5.47996	9.3706
GE1	3/28/2021	12:00:10.985000	11.0479	4.88165	4635.46	5.48795	9.36748
GE1	3/28/2021	12:01:13.770000	11.0675	4.90559	4440.59	5.51609	9.25499
GE1	3/28/2021	12:02:16.672000	11.0911	4.90201	4481.68	5.51353	9.35811
GE1	3/28/2021	12:03:19.246000	11.0574	4.90637	4529.87	5.51634	9.26436
GE1	3/28/2021	12:04:22.332000	11.0391	4.89331	4518.48	5.50052	9.37372
GE1	3/28/2021	12:05:24.705000	11.0292	4.88642	4568.35	5.49216	9.35498
GE1	3/28/2021	12:06:27.753000	11.044	4.90505	4468.42	5.51402	9.34874
GE1	3/28/2021	12:07:30.241000	11.0965	4.92422	4277.72	5.53884	9.35186
GE1	3/28/2021	12:08:33.202000	11.1438	4.9616	4095.71	5.58386	9.25187
GE1	3/28/2021	12:09:35.980000	11.1217	4.93488	4258.79	5.5524	9.27687
GE1	3/28/2021	12:10:38.823000	11.1254	4.95018	4191.49	5.56984	9.25187
GE1	3/28/2021	12:11:41.510000	11.1662	4.96912	4073.79	5.59373	9.30187
GE1	3/28/2021	12:12:43.958000	11.1634	4.95132	4162.48	5.57351	9.26749
GE1	3/28/2021	12:13:47.132000	11.1677	4.98498	3974.93	5.61168	9.25187
GE1	3/28/2021	12:14:49.822000	11.1967	4.96373	4126.08	5.58958	9.25187
GE1	3/28/2021	12:15:52.180000	11.187	4.95971	4148.68	5.58444	9.25187
GE1	3/28/2021	12:16:55.382000	11.1644	4.94847	4207.87	5.57037	9.25499
GE1	3/28/2021	12:17:58.282000	11.1791	4.93673	4240.14	5.55807	9.25187
GE1	3/28/2021	12:19:00.874000	11.1892	4.95827	4127.55	5.58296	9.26125
GE1	3/28/2021	12:20:03.443000	11.1574	4.94681	4202.26	5.56805	9.25499
GE1	3/28/2021	12:21:06.353000	11.1397	4.94311	4200.15	5.56279	9.28312
GE1	3/28/2021	12:22:08.977000	11.1205	4.91531	4370.81	5.53031	9.34249
GE1	3/28/2021	12:23:11.847000	11.1163	4.93411	4231.75	5.5512	9.27374
GE1	3/28/2021	12:24:14.457000	11.1548	4.95565	4169.33	5.57784	9.29874
GE1	3/28/2021	12:25:17.071000	11.1026	4.90655	4340.15	5.51935	9.36748
GE1	3/28/2021	12:26:20.194000	11.1678	4.95552	4157.24	5.57852	9.29562
GE1	3/28/2021	12:27:22.677000	11.1021	4.92786	4353.85	5.54329	9.26749
GE1	3/28/2021	12:28:25.206000	11.1094	4.93593	4175.54	5.55282	9.25187
GE1	3/28/2021	12:29:27.788000	11.1359	4.93182	4244.15	5.54985	9.27062
GE1	3/28/2021	12:30:30.935000	11.1086	4.91551	4328.38	5.5298	9.25812
GE1	3/28/2021	12:31:33.412000	11.1651	4.95709	4088.47	5.58012	9.25812
GE1	3/28/2021	12:32:36.084000	11.1755	4.95751	4104.74	5.58124	9.25187
GE1	3/28/2021	12:33:39.127000	11.159	4.95838	4092.1	5.58118	9.29874
GE1	3/28/2021	12:34:42.397000	11.1597	4.92295	4274.67	5.54134	9.34874
GE1	3/28/2021	12:35:44.642000	11.126	4.90956	4357.97	5.52418	9.30812
GE1	3/28/2021	12:36:47.462000	11.1597	4.9299	4244.66	5.54917	9.31124
GE1	3/28/2021	12:37:49.736000	11.1777	4.96374	4076.94	5.58839	9.25812
GE1	3/28/2021	12:38:53.023000	11.1775	4.96469	4012.19	5.58945	9.28624
GE1	3/28/2021	12:39:55.286000	11.1458	4.94034	4204.74	5.56004	9.305
GE1	3/28/2021	12:40:57.971000	11.1839	4.94902	4097.48	5.57221	9.30812
GE1	3/28/2021	12:42:00.741000	11.158	4.94019	4182.34	5.56065	9.305
GE1	3/28/2021	12:43:03.619000	11.1314	4.93611	4167.89	5.55439	9.25812
GE1	3/28/2021	12:44:06.649000	11.1303	4.9678	3963.16	5.58998	9.30187
GE1	3/28/2021	12:45:09.042000	11.124	4.93496	4179.58	5.55264	9.25187
GE1	3/28/2021	12:46:12.704000	11.1314	4.95708	4050.99	5.57799	9.27687
GE1	3/28/2021	12:47:16.481000	11.1544	4.93321	4264.3	5.55256	9.30187
GE1	3/28/2021	12:48:19.183000	11.116	4.93095	4233.52	5.54763	9.27062
GE1	3/28/2021	12:49:22.903000	11.1577	4.95687	4051.39	5.5794	9.27062
GE1	3/28/2021	12:50:27.429000	11.0844	4.92147	4286.08	5.53499	9.31124
GE1	3/28/2021	12:51:32.316000	11.1486	4.94778	4171.85	5.56861	9.27999
GE1	3/28/2021	12:52:36.534000	11.1809	4.94795	4168.51	5.57082	9.2925
GE1	3/28/2021	12:53:41.714000	11.1558	4.94092	4202.27	5.56134	9.20499
GE1	3/28/2021	12:54:46.447000	11.1686	4.94615	4187.63	5.56803	9.30812
GE1	3/28/2021	12:55:49.598000	11.1713	4.9566	4075.08	5.57995	9.27375
GE1	3/28/2021	12:56:53.408000	11.2582	4.9687	4047.06	5.59906	9.20499
GE1	3/28/2021	12:57:58.511000	11.1804	4.94215	4220.33	5.56426	9.30187
GE1	3/28/2021	12:59:01.901000	11.1794	4.97983	3972.05	5.60662	9.28624
GE1	3/28/2021	13:00:04.516000	11.1493	4.93284	4188.72	5.55183	9.27375
GE1	3/28/2021	13:01:08.202000	11.1887	4.95426	4116.63	5.57841	9.24249
GE1	3/28/2021	13:02:10.313000	11.2378	4.97453	3998.58	5.60433	9.20186
GE1	3/28/2021	13:03:11.316000	11.2262	4.9439	4166.39	5.5691	9.19562
GE1	3/28/2021	13:04:14.178000	11.2364	4.96207	4105.65	5.59021	9.23936
GE1	3/28/2021	13:05:17.120000	11.2423	4.95821	4082.16	5.58623	9.2925
GE1	3/28/2021	13:06:19.953000	11.2607	4.96434	4090.32	5.5943	9.21435
GE1	3/28/2021	13:07:22.378000	11.2268	4.93905	4187.37	5.56368	9.18936
GE1	3/28/2021	13:08:25.423000	11.2346	4.94523	4192.24	5.57113	9.19875
GE1	3/28/2021	13:09:28.379000	11.173	4.92607	4305.2	5.5457	9.27062
GE1	3/28/2021	13:10:30.662000	11.1709	4.9361	4201.24	5.55685	9.28312
GE1	3/28/2021	13:11:33.186000	11.2002	4.96108	4063.49	5.58682	9.27062
GE1	3/28/2021	13:12:35.950000	11.1411	4.90714	4321.09	5.5224	9.28312
GE1	3/28/2021	13:13:38.615000	11.0956	4.91628	4277.14	5.52985	9.27375
GE1	3/28/2021	13:14:41.771000	11.0939	4.90603	4305.85	5.51821	9.2925
GE1	3/28/2021	13:15:44.176000	11.1074	4.92856	4203.25	5.5444	9.18936
GE1	3/28/2021	13:16:46.884000	11.1627	4.94908	4070.62	5.57095	9.19249
GE1	3/28/2021	13:17:50.129000	11.1444	4.94495	4125.6	5.56515	9.29562
GE1	3/28/2021	13:18:52.492000	11.119	4.92599	4272.99	5.54223	9.27687
GE1	3/28/2021	13:19:55.493000	11.1264	4.9186	4256.89	5.53437	9.27062
GE1	3/28/2021	13:20:58.297000	11.1639	4.93045	4206.95	5.55005	9.18936
GE1	3/28/2021	13:22:00.472000	11.1837	4.9443	4170.45	5.56689	9.18936
GE1	3/28/2021	13:23:03.363000	11.1689	4.91961	4239.14	5.53817	9.19875
GE1	3/28/2021	13:24:05.783000	11.1687	4.9307	4208.68	5.55064	9.20499
GE1	3/28/2021	13:25:09.140000	11.1689	4.93109	4205.06	5.55109	9.27999
GE1	3/28/2021	13:26:11.708000	11.1728	4.92773	4215.12	5.54755	9.24562
GE1	3/28/2021	13:27:14.367000	11.1749	4.9097	4323.27	5.52738	9.27999
GE1	3/28/2021	13:28:17.420000	11.1318	4.90432	4349.02	5.51864	9.20186
GE1	3/28/2021	13:29:19.845000	11.1679	4.90655	4315.65	5.52339	9.27375
GE1	3/28/2021	13:30:22.882000	11.1634	4.90443	4335.18	5.52073	9.20186
GE1	3/28/2021	13:31:25.708000	11.1952	4.92002	4278.6	5.54026	9.23936
GE1	3/28/2021	13:32:27.965000	11.181	4.90567	4399.68	5.52322	9.23311
GE1	3/28/2021	13:33:30.772000	11.1988	4.92007	4329.99	5.54054	9.22373
GE1	3/28/2021	13:34:33.539000	11.2156	4.91067	4402.35	5.531	9.24249
GE1	3/28/2021	13:35:36.618000	11.2062	4.91329	4388.96	5.53337	9.22686
GE1	3/28/2021	13:36:38.998000	11.256	4.94141	4244.83	5.56816	9.21123
GE1	3/28/2021	13:37:41.730000	11.2544	4.93043	4279.91	5.55569	9.21747
GE1	3/28/2021	13:38:44.645000	11.2614	4.94275	4177.63	5.57001	9.2081
GE1	3/28/2021	13:39:47.265000	11.2508	4.93123	4318.4	5.55636	9.21747
GE1	3/28/2021	13:40:50.092000	11.2402	4.93712	4233.13	5.56234	9.18308
GE1	3/28/2021	13:41:52.870000	11.2938	4.94897	4149.82	5.57905	9.20184
GE1	3/28/2021	13:42:55.437000	11.3176	4.94569	4218.98	5.57685	9.12683
GE1	3/28/2021	13:43:58.263000	11.3156	4.94451	4263.59	5.5754	9.16745
GE1	3/28/2021	13:45:01.256000	11.3136	4.93485	4265.29	5.56438	9.17995
GE1	3/28/2021	13:46:03.744000	11.3417	4.96417	4123.44	5.59922	9.14555
GE1	3/28/2021	13:47:06.754000	11.3637	4.93943	4262.41	5.57269	9.17683
GE1	3/28/2021	13:48:09.489000	11.3109	4.9311	4296.53	5.55999	9.20184
GE1	3/28/2021	13:49:12.311000	11.3012	4.94187	4218.9	5.57152	9.1737
GE1	3/28/2021	13:50:14.873000	11.2907	4.92673	4332.26	5.5538	9.12683
GE1	3/28/2021	13:51:17.432000	11.2806	4.94696	4214.38	5.57596	9.17995
GE1	3/28/2021	13:52:20.233000	11.2201	4.91348	4390	5.53445	9.20497
GE1	3/28/2021	13:53:22.861000	11.1789	4.90295	4449.6	5.52003	9.18308
GE1	3/28/2021	13:54:25.935000	11.2253	4.90627	4434.16	5.52665	9.2081
GE1	3/28/2021	13:55:28.530000	11.2179	4.92844	4266.49	5.55116	9.21123
GE1	3/28/2021	13:56:31.648000	11.2437	4.94107	4140.51	5.56701	9.15493
GE1	3/28/2021	13:57:33.869000	11.2433	4.91528	4365.81	5.53793	9.20497
GE1	3/28/2021	13:58:36.683000	11.2497	4.95131	4116.34	5.57893	9.16745
GE1	3/28/2021	13:59:39.426000	11.2684	4.93346	4222.51	5.55999	9.15493
GE1	3/28/2021	14:00:42.411000	11.2903	4.94693	4130.41	5.57654	9.13309
GE1	3/28/2021	14:01:45.146000	11.2656	4.93262	4226.6	5.55885	9.1862
GE1	3/28/2021	14:02:47.912000	11.2481	4.91628	4345.49	5.53936	9.18308
GE1	3/28/2021	14:03:50.702000	11.2716	4.94887	4145.1	5.57755	9.17683
GE1	3/28/2021	14:04:53.530000	11.271	4.93241	4258.12	5.55896	9.16745
GE1	3/28/2021	14:05:56.152000	11.2884	4.93635	4221.79	5.56449	9.06428
GE1	3/28/2021	14:06:59.046000	11.3472	4.96494	4069.23	5.60043	9.16432
GE1	3/28/2021	14:08:01.554000	11.2877	4.97689	4023.1	5.61014	9.12365
GE1	3/28/2021	14:09:04.090000	11.3317	4.97472	4041.86	5.61048	9.12053
GE1	3/28/2021	14:10:07.112000	11.3055	4.9114	4343.49	5.53744	9.17057
GE1	3/28/2021	14:11:09.832000	11.3212	4.93937	4200.69	5.56996	9.14242
GE1	3/28/2021	14:12:12.731000	11.3298	4.94293	4160.03	5.57451	9.06741
GE1	3/28/2021	14:13:14.875000	11.3379	4.96407	4068.92	5.59887	9.06741
GE1	3/28/2021	14:14:17.760000	11.3403	4.95308	4121.75	5.58662	9.14242
GE1	3/28/2021	14:15:20.473000	11.2944	4.92771	4281.45	5.55513	9.15806
GE1	3/28/2021	14:16:23.493000	11.2514	4.9454	4089.35	5.57237	9.15806
GE1	3/28/2021	14:17:26.257000	11.2462	4.9364	4185.72	5.5619	9.16745
GE1	3/28/2021	14:18:28.829000	11.2383	4.92342	4172.92	5.54678	9.12365
GE1	3/28/2021	14:19:31.583000	11.2636	4.95073	4084.48	5.57914	9.15181
GE1	3/28/2021	14:20:34.488000	11.2547	4.94719	4105.52	5.57459	9.16432
GE1	3/28/2021	14:21:37.054000	11.2647	4.94865	4097.23	5.57687	9.11427
GE1	3/28/2021	14:22:39.758000	11.2646	4.94863	4084.03	5.57683	9.14242
GE1	3/28/2021	14:23:42.681000	11.2556	4.97257	4008.85	5.60326	9.13304
GE1	3/28/2021	14:24:45.151000	11.2046	4.9293	4211.1	5.5513	9.14555
GE1	3/28/2021	14:25:47.878000	11.2286	4.91677	4250.87	5.53869	9.15493
GE1	3/28/2021	14:26:50.830000	11.2232	4.9627	4033.42	5.59008	9.14555
GE1	3/28/2021	14:27:53.678000	11.2277	4.93414	4125.03	5.55819	9.14868
GE1	3/28/2021	14:28:56.374000	11.2306	4.97893	3988.23	5.60883	9.12365
GE1	3/28/2021	14:29:59.151000	11.2258	4.92682	4221.63	5.54984	9.13304
GE1	3/28/2021	14:31:01.611000	11.2125	4.92749	4186.05	5.54975	9.13617
GE1	3/28/2021	14:32:04.659000	11.2306	4.94294	4145.65	5.56829	9.13929
GE1	3/28/2021	14:33:07.536000	11.2467	4.93963	4112.6	5.56557	9.14242
GE1	3/28/2021	14:34:09.996000	11.2484	4.95626	4070.23	5.58441	9.06428
GE1	3/28/2021	14:35:13.089000	11.2479	4.92206	4229.33	5.54586	9.14868
GE1	3/28/2021	14:36:15.305000	11.2234	4.94346	4120.66	5.56842	9.12365
GE1	3/28/2021	14:37:18.521000	11.2292	4.97108	4018.46	5.59991	9.11427
GE1	3/28/2021	14:38:20.754000	11.224	4.93612	4180.49	5.56019	9.13929
GE1	3/28/2021	14:39:23.873000	11.229	4.95613	4105.73	5.58305	9.13929
GE1	3/28/2021	14:40:26.378000	11.2185	4.91565	4345.51	5.53679	9.13929
GE1	3/28/2021	14:41:29.137000	11.2163	4.92592	4220.51	5.54823	9.11427
GE1	3/28/2021	14:42:31.716000	11.2587	4.9305	4261.3	5.55604	9.14555
GE1	3/28/2021	14:43:34.841000	11.2214	4.915	4289.01	5.53625	9.13304
GE1	3/28/2021	14:44:37.413000	11.2097	4.92318	4287.21	5.54473	9.13304
GE1	3/28/2021	14:45:40.395000	11.2281	4.91301	4284.25	5.53442	9.12365
GE1	3/28/2021	14:46:42.917000	11.2439	4.94479	4169.98	5.57121	9.06741
GE1	3/28/2021	14:47:45.800000	11.2517	4.92084	4312.8	5.54471	9.1174
GE1	3/28/2021	14:48:48.604000	11.234	4.92589	4252.34	5.5493	9.10801
GE1	3/28/2021	14:49:51.403000	11.222	4.91029	4304.69	5.53098	9.06428
GE1	3/28/2021	14:50:53.669000	11.2111	4.90388	4367.5	5.52308	9.11427
GE1	3/28/2021	14:51:56.976000	11.2286	4.92453	4287.42	5.54743	9.12365
GE1	3/28/2021	14:52:59.732000	11.2169	4.90478	4338.38	5.52445	9.06428
GE1	3/28/2021	14:54:02.671000	11.2141	4.94772	4178.4	5.57265	9.09549
GE1	3/28/2021	14:55:05.561000	11.2112	4.91378	4340.92	5.53424	9.10488
GE1	3/28/2021	14:56:08.811000	11.2312	4.94259	4238.54	5.56794	9.09549
GE1	3/28/2021	14:57:12.073000	11.2166	4.95408	4130.7	5.57996	9.09549
GE1	3/28/2021	14:58:14.314000	11.2257	4.92372	4297.38	5.54634	9.09549
GE1	3/28/2021	14:59:16.453000	11.2055	4.90936	4317.08	5.5289	9.12053
GE1	3/28/2021	15:00:19.663000	11.1967	4.90766	4357.65	5.52644	9.10175
GE1	3/28/2021	15:01:22.009000	11.1875	4.91958	4304.91	5.53928	9.08924
GE1	3/28/2021	15:02:24.313000	11.1937	4.89249	4442.64	5.50917	9.06428
GE1	3/28/2021	15:03:27.135000	11.2174	4.91371	4336.56	5.53455	9.10175
GE1	3/28/2021	15:04:29.800000	11.1955	4.94191	4222.85	5.56493	9.08611
GE1	3/28/2021	15:05:32.063000	11.2054	4.95427	4197.5	5.57948	9.09236
GE1	3/28/2021	15:06:34.785000	11.1973	4.95181	4166.73	5.5762	9.07046
GE1	3/28/2021	15:07:37.961000	11.2058	4.93467	4249.16	5.55742	9.08924
GE1	3/28/2021	15:08:40.279000	11.1945	4.95195	4196.53	5.57618	9.05794
GE1	3/28/2021	15:09:43.313000	11.1891	4.9533	4135.66	5.57736	9.09549
GE1	3/28/2021	15:10:46.604000	11.2043	4.91583	4302.16	5.53611	9.10175
GE1	3/28/2021	15:11:48.944000	11.1846	4.9475	4208.1	5.57054	9.07359
GE1	3/28/2021	15:12:51.218000	11.1792	4.93599	4255.43	5.55724	9.10175
GE1	3/28/2021	15:13:54.255000	11.1955	4.93756	4221.9	5.56003	9.05794
GE1	3/28/2021	15:14:56.722000	11.1825	4.91301	4311	5.53157	9.10488
GE1	3/28/2021	15:16:00.019000	11.1694	4.92664	4311.43	5.54611	9.07359
GE1	3/28/2021	15:17:02.585000	11.1859	4.96199	4146.08	5.58694	9.08611
GE1	3/28/2021	15:18:05.142000	11.1767	4.9301	4267.17	5.55046	9.07046
GE1	3/28/2021	15:19:07.824000	11.1824	4.94626	4193.99	5.56901	9.07985
GE1	3/28/2021	15:20:10.848000	11.1772	4.91559	4322.6	5.53416	9.09236
GE1	3/28/2021	15:21:13.659000	11.1697	4.95736	4119.07	5.58071	9.05794
GE1	3/28/2021	15:22:16.080000	11.1772	4.95389	4167.39	5.57727	9.08298
GE1	3/28/2021	15:23:18.756000	11.2084	4.91158	4337.29	5.53157	9.1174
GE1	3/28/2021	15:24:21.390000	11.1574	4.95302	4151.32	5.57505	9.0642
GE1	3/28/2021	15:25:24.129000	11.168	4.927	4284.37	5.54642	9.08298
GE1	3/28/2021	15:26:27.233000	11.1661	4.95824	4128.28	5.58147	9.07046
GE1	3/28/2021	15:27:29.616000	11.1598	4.95014	4183.8	5.57196	9.05794
GE1	3/28/2021	15:28:32.615000	11.1804	4.93841	4249.74	5.56004	9.04229
GE1	3/28/2021	15:29:35.102000	11.1587	4.98518	4059.19	5.61133	9.05481
GE1	3/28/2021	15:30:38.057000	11.1869	4.93134	4230.73	5.55249	9.02665
GE1	3/28/2021	15:31:40.721000	11.1903	4.96444	4147.53	5.58997	9.02977
GE1	3/28/2021	15:32:43.836000	11.1875	4.94759	4199.97	5.57083	9.06733
GE1	3/28/2021	15:33:46.654000	11.1741	4.95341	4140.97	5.57654	9.02665
GE1	3/28/2021	15:34:49.199000	11.1903	4.9338	4248.61	5.55547	9.03916
GE1	3/28/2021	15:35:51.556000	11.183	4.9579	4104.67	5.58215	9.07672
GE1	3/28/2021	15:36:55.021000	11.1608	4.97208	4024.75	5.59672	9.0329
GE1	3/28/2021	15:37:57.414000	11.165	4.93984	4251.92	5.56069	9.03916
GE1	3/28/2021	15:38:59.767000	11.179	4.94919	4222.9	5.5721	9.03916
GE1	3/28/2021	15:40:02.914000	11.1879	4.936	4281.52	5.5578	9.05168
GE1	3/28/2021	15:41:05.625000	11.1841	4.91541	4357.75	5.53438	9.03603
GE1	3/28/2021	15:42:08.040000	11.1687	4.95118	4183.84	5.5737	9.06733
GE1	3/28/2021	15:43:11.147000	11.191	4.92242	4349.91	5.54271	9.06733
GE1	3/28/2021	15:44:13.958000	11.172	4.94975	4200.56	5.57229	9.02351
GE1	3/28/2021	15:45:16.600000	11.1527	4.95812	4152.51	5.5805	9.03603
GE1	3/28/2021	15:46:19.117000	11.1407	4.96659	4096.09	5.58927	9.02351
GE1	3/28/2021	15:47:21.988000	11.1752	4.97775	4059.63	5.60401	9.01725
GE1	3/28/2021	15:48:24.802000	11.1761	4.95183	4195.71	5.57488	9.02977
GE1	3/28/2021	15:49:27.197000	11.15	4.97647	4045.82	5.60098	9.03603
GE1	3/28/2021	15:50:30.249000	11.1578	4.95764	4141.08	5.58028	9.01725
GE1	3/28/2021	15:51:32.670000	11.1728	4.98391	4032.15	5.61079	9.00786
GE1	3/28/2021	15:52:35.886000	11.1572	4.97631	4047.15	5.60125	9.02038
GE1	3/28/2021	15:53:38.426000	11.2074	4.9562	4153.83	5.58178	9.00473
GE1	3/28/2021	15:54:41.395000	11.1708	4.97556	4045.26	5.60126	9.02977
GE1	3/28/2021	15:55:44.047000	11.1603	4.96838	4069.09	5.59253	9.01099
GE1	3/28/2021	15:56:46.844000	11.171	4.98787	3983.99	5.61514	9.01099
GE1	3/28/2021	15:57:49.485000	11.2057	4.93665	4261.32	5.55964	9.01412
GE1	3/28/2021	15:58:51.859000	11.1361	4.94206	4232.32	5.56139	9.01412
GE1	3/28/2021	15:59:55.178000	11.184	4.9348	4282.35	5.55621	9.0329
GE1	3/28/2021	16:00:57.732000	11.1598	4.90482	4388.85	5.52095	9.03603
GE1	3/28/2021	16:02:00.508000	11.1695	4.9244	4314.85	5.5436	9.03916
GE1	3/28/2021	16:03:04.177000	11.1476	4.92404	4299.06	5.54182	9.02665
GE1	3/28/2021	16:04:06.462000	11.1401	4.95327	4182.91	5.57425	9.06096
GE1	3/28/2021	16:05:08.288000	11.1445	4.94898	4216.02	5.56969	9.02351
GE1	3/28/2021	16:06:11.349000	11.132	4.94185	4231.85	5.56088	9.0329
GE1	3/28/2021	16:07:13.936000	11.1298	4.93335	4243.42	5.55118	9.01725
GE1	3/28/2021	16:08:16.558000	11.1341	4.92554	4309.71	5.54267	9.01099
GE1	3/28/2021	16:09:19.264000	11.1158	5.00847	3939.68	5.63483	9.0016
GE1	3/28/2021	16:10:21.865000	11.1526	4.97229	4095.36	5.59644	9.06096
GE1	3/28/2021	16:11:24.879000	11.2029	4.98624	4219.04	5.61531	9.01725
GE1	3/28/2021	16:12:27.462000	11.213	4.98833	4147.82	5.61831	9.01725
GE1	3/28/2021	16:13:30.542000	11.1308	4.9582	4131.63	5.57921	9.01412
GE1	3/28/2021	16:14:33.276000	11.109	4.95017	4164.36	5.56881	9.06096
GE1	3/28/2021	16:15:35.652000	11.1326	4.96166	4122.77	5.58322	9.02665
GE1	3/28/2021	16:16:38.451000	11.227	4.93684	4425.73	5.5612	9.01725
GE1	3/28/2021	16:17:41.177000	11.177	4.94876	4422.5	5.57149	9.01725
GE1	3/28/2021	16:18:44.046000	11.2549	5.00914	4292.34	5.64441	9.05784
GE1	3/28/2021	16:19:46.677000	11.2023	4.98385	4277.92	5.61259	9.02351
GE1	3/28/2021	16:20:49.713000	11.0758	4.92557	4337.45	5.53907	9.0016
GE1	3/28/2021	16:21:52.389000	11.0979	4.94583	4250.12	5.56323	9.05471
GE1	3/28/2021	16:22:54.993000	11.1803	4.97203	4277.81	5.5979	9.01725
GE1	3/28/2021	16:23:57.576000	11.0933	4.9512	4176.03	5.56899	8.97655
GE1	3/28/2021	16:25:00.360000	11.1757	4.96919	4292.64	5.5944	9.0016
GE1	3/28/2021	16:26:03.080000	11.0795	4.92525	4322.65	5.53893	9.00473
GE1	3/28/2021	16:27:05.858000	11.0856	4.94788	4223.69	5.56477	9.00786
GE1	3/28/2021	16:28:08.916000	11.0742	4.93782	4242.26	5.55275	9.06096
GE1	3/28/2021	16:29:11.445000	11.0834	4.93741	4243.36	5.55285	9.02038
GE1	3/28/2021	16:30:13.931000	11.0812	4.91429	4413.5	5.52672	9.01412
GE1	3/28/2021	16:31:17.147000	11.0624	4.90166	4449.37	5.51135	9.00786
GE1	3/28/2021	16:32:19.488000	11.0557	4.94903	4229.35	5.5642	9.01099
GE1	3/28/2021	16:33:22.403000	11.0601	4.92573	4351.72	5.53826	9.00473
GE1	3/28/2021	16:34:25.042000	11.0848	4.91893	4371.35	5.53216	9.05784
GE1	3/28/2021	16:35:27.770000	11.1484	4.95193	4436.43	5.57326	9.05471
GE1	3/28/2021	16:36:30.927000	11.0755	4.91473	4404.8	5.52686	9.0016
GE1	3/28/2021	16:37:33.595000	11.1225	4.93542	4476.43	5.55306	9.01412
GE1	3/28/2021	16:38:36.203000	11.078	4.88124	4565.23	5.48936	8.98907
GE1	3/28/2021	16:39:38.770000	11.0652	4.91846	4409.19	5.53041	9.00786
GE1	3/28/2021	16:40:41.820000	11.0633	4.90947	4420.11	5.52018	8.98907
GE1	3/28/2021	16:41:44.497000	11.0434	4.94144	4309.56	5.55489	8.97028
GE1	3/28/2021	16:42:46.999000	11.0481	4.94495	4264.58	5.55913	9.0016
GE1	3/28/2021	16:43:50.155000	11.0236	4.92838	4367.82	5.53897	8.98594
GE1	3/28/2021	16:44:52.814000	11.0409	4.93533	4290.34	5.54786	8.97342
GE1	3/28/2021	16:45:55.194000	11.0321	4.96486	4191.1	5.58051	8.97655
GE1	3/28/2021	16:46:57.957000	11.016	4.93111	4314.09	5.54157	8.96089
GE1	3/28/2021	16:48:00.656000	11.031	4.91052	4436.66	5.51936	9.06096
GE1	3/28/2021	16:49:04.102000	11.0212	4.9276	4333.89	5.53795	8.98281
GE1	3/28/2021	16:50:06.924000	11.0649	4.98542	4270.28	5.60568	8.98281
GE1	3/28/2021	16:51:09.070000	11.023	4.93895	4273.86	5.55081	8.98907
GE1	3/28/2021	16:52:11.680000	11.012	4.93693	4265.73	5.54786	9.06096
GE1	3/28/2021	16:53:14.819000	11.0822	4.98088	4257.03	5.60167	9.05471
GE1	3/28/2021	16:54:17.288000	11.2018	5.06862	4146.79	5.70802	8.99834
GE1	3/28/2021	16:55:20.008000	11.0169	4.94954	4290.27	5.56234	8.97655
GE1	3/28/2021	16:56:22.637000	10.9973	4.96166	4185.9	5.57473	9.05471
GE1	3/28/2021	16:57:25.504000	10.9833	4.9524	4190.76	5.56345	8.98907
GE1	3/28/2021	16:58:28.238000	10.9821	4.93874	4263.86	5.54802	8.98594
GE1	3/28/2021	16:59:30.855000	11.0606	5.00924	4153.57	5.6322	8.97968
GE1	3/28/2021	17:00:33.272000	10.983	4.94678	4254.6	5.55712	8.97028
GE1	3/28/2021	17:01:36.447000	10.972	4.94474	4264.85	5.55413	8.98907
GE1	3/28/2021	17:02:39.367000	10.9804	4.94091	4274.69	5.55037	9.0016
GE1	3/28/2021	17:03:42.099000	10.9988	4.91418	4348.95	5.52148	9.05784
GE1	3/28/2021	17:04:44.563000	10.9739	4.96259	4170.86	5.57431	8.96715
GE1	3/28/2021	17:05:47.225000	10.9793	4.93963	4295.72	5.54885	8.97968
GE1	3/28/2021	17:06:50.332000	10.9606	4.97574	4141.93	5.58825	8.96715
GE1	3/28/2021	17:07:52.786000	10.97	4.93884	4293.99	5.54739	8.96089
GE1	3/28/2021	17:08:55.543000	10.9733	4.94134	4309.01	5.55041	8.97655
GE1	3/28/2021	17:09:58.363000	10.9715	4.92216	4378.29	5.52875	9.06096
GE1	3/28/2021	17:11:01.058000	10.9511	4.94259	4286.04	5.55042	8.97342
GE1	3/28/2021	17:12:03.805000	10.9514	4.97187	4185.86	5.58332	8.97342
GE1	3/28/2021	17:13:06.457000	10.9727	4.93017	4336.11	5.53782	8.97968
GE1	3/28/2021	17:14:09.110000	10.9336	4.97021	4173.06	5.58034	8.9515
GE1	3/28/2021	17:15:11.871000	10.9344	4.98247	4139.24	5.59416	8.95463
GE1	3/28/2021	17:16:14.632000	10.9454	4.96493	4169.32	5.57515	8.97655
GE1	3/28/2021	17:17:17.489000	10.9345	4.997	4048.5	5.61048	8.95776
GE1	3/28/2021	17:18:20.118000	10.936	4.97547	4156.54	5.5864	8.96402
GE1	3/28/2021	17:19:23.015000	10.9273	4.99524	4053.07	5.60805	8.9515
GE1	3/28/2021	17:20:25.692000	10.9949	5.02977	4056.71	5.65111	8.97655
GE1	3/28/2021	17:21:28.975000	10.9121	4.93011	4325.94	5.53399	8.97655
GE1	3/28/2021	17:22:31.321000	10.9002	4.95335	4223.03	5.55933	8.98281
GE1	3/28/2021	17:23:33.899000	11.016	4.95547	4422.7	5.56895	8.98594
GE1	3/28/2021	17:24:37.112000	10.9266	4.95714	4291.15	5.56523	8.98281
GE1	3/28/2021	17:25:39.749000	10.9291	4.94885	4284.94	5.55608	8.96402
GE1	3/28/2021	17:26:42.133000	10.8891	4.97755	4134.22	5.5858	8.95463
GE1	3/28/2021	17:27:45.208000	10.8772	4.99391	4075.9	5.6034	8.94523
GE1	3/28/2021	17:28:47.571000	10.9055	4.98944	4093.77	5.60017	8.98894
GE1	3/28/2021	17:29:50.620000	10.9122	4.98057	4119.76	5.59063	8.96715
GE1	3/28/2021	17:30:53.499000	10.8933	4.97519	4178.07	5.58341	8.96089
GE1	3/28/2021	17:31:56.149000	10.9135	4.94913	4233.71	5.55541	8.9421
GE1	3/28/2021	17:32:59.214000	10.8799	4.95133	4280.58	5.5558	8.97342
GE1	3/28/2021	17:34:01.441000	10.8966	4.96052	4246.69	5.56715	8.96402
GE1	3/28/2021	17:35:04.167000	10.8617	4.94584	4313.38	5.5485	8.96089
GE1	3/28/2021	17:36:06.922000	10.8883	4.94572	4316.67	5.55003	8.98907
GE1	3/28/2021	17:37:09.524000	10.8668	4.96866	4191.24	5.57442	8.96402
GE1	3/28/2021	17:38:12.241000	10.8702	4.96455	4224.73	5.57002	8.95776
GE1	3/28/2021	17:39:15.142000	10.8775	4.94544	4293.38	5.54903	8.91704
GE1	3/28/2021	17:40:18.353000	10.8863	4.93789	4394.03	5.54111	8.97342
GE1	3/28/2021	17:41:20.186000	10.8835	4.91813	4442.44	5.51876	8.97968
GE1	3/28/2021	17:42:23.578000	10.8577	4.97111	4207.99	5.5766	8.9515
GE1	3/28/2021	17:43:26.322000	10.8935	4.98449	4251.87	5.59386	8.96089
GE1	3/28/2021	17:44:28.794000	10.9254	5.03937	4091.45	5.65747	8.9421
GE1	3/28/2021	17:45:31.939000	10.8699	4.91748	4480.78	5.5172	8.95776
GE1	3/28/2021	17:46:34.687000	10.8738	4.93737	4361.17	5.53976	8.94523
GE1	3/28/2021	17:47:37.070000	10.8422	4.96232	4240.16	5.56578	8.94837
GE1	3/28/2021	17:48:39.696000	10.8133	4.95422	4280.89	5.55488	8.97342
GE1	3/28/2021	17:49:42.759000	10.8205	4.96183	4225.11	5.56387	8.96089
GE1	3/28/2021	17:50:45.031000	10.8612	4.93796	4433.08	5.53963	8.94523
GE1	3/28/2021	17:51:48.244000	10.8374	4.94754	4335.5	5.5489	8.99207
GE1	3/28/2021	17:52:50.999000	10.8482	4.95151	4291.41	5.55402	8.9421
GE1	3/28/2021	17:53:53.684000	10.838	4.9524	4310.88	5.55438	8.95776
GE1	3/28/2021	17:54:56.147000	10.8252	4.96167	4251.27	5.56398	8.94837
GE1	3/28/2021	17:55:59.212000	10.8502	4.91162	4507.01	5.5094	8.96089
GE1	3/28/2021	17:57:01.665000	10.8413	4.95959	4249.46	5.56266	8.98894
GE1	3/28/2021	17:58:04.055000	11.0605	4.94534	4245.83	5.56034	8.89511
GE1	3/28/2021	17:59:07.550000	11.081	4.90676	4377.26	5.51824	8.89825
GE1	3/28/2021	18:00:09.954000	11.0989	4.91534	4320.7	5.52899	8.98894
GE1	3/28/2021	18:01:12.660000	11.0914	4.91051	4363.83	5.5231	8.99207
GE1	3/28/2021	18:02:15.299000	11.0628	4.91415	4376.65	5.52542	8.90765
GE1	3/28/2021	18:03:18.401000	11.0288	4.91457	4373.58	5.52378	8.91704
GE1	3/28/2021	18:04:21.094000	11.0115	4.90962	4385.08	5.51714	8.99521
GE1	3/28/2021	18:05:23.504000	10.9536	4.91524	4383.98	5.51987	8.91078
GE1	3/28/2021	18:06:26.267000	10.9966	4.91213	4410.01	5.51904	8.98581
GE1	3/28/2021	18:07:29.025000	10.9653	4.93454	4323.45	5.54227	8.98894
GE1	3/28/2021	18:08:32.044000	10.9767	4.90306	4481.61	5.50762	8.98894
GE1	3/28/2021	18:09:34.882000	10.9666	4.91473	4403.19	5.52009	8.98894
GE1	3/28/2021	18:10:37.270000	10.9439	4.92523	4352.31	5.53048	8.92018
GE1	3/28/2021	18:11:40.410000	10.944	4.94679	4280.82	5.55469	8.91391
GE1	3/28/2021	18:12:42.986000	10.911	4.93431	4357.38	5.53863	8.92018
GE1	3/28/2021	18:13:45.489000	10.9234	4.87495	4602.05	5.47277	8.91391
GE1	3/28/2021	18:14:48.273000	10.9172	4.94896	4290.89	5.55547	8.98894
GE1	3/28/2021	18:15:51.270000	10.911	4.91957	4404.29	5.52208	8.91391
GE1	3/28/2021	18:16:53.393000	10.9024	4.9411	4352.39	5.54572	8.90765
GE1	3/28/2021	18:17:56.397000	10.8719	4.92153	4449.9	5.52186	8.91078
GE1	3/28/2021	18:18:59.199000	10.8838	4.92185	4436.55	5.52296	8.98894
GE1	3/28/2021	18:20:01.834000	10.8607	4.93217	4383.43	5.5331	8.99207
GE1	3/28/2021	18:21:04.635000	10.8686	4.92585	4412.48	5.5265	8.98894
GE1	3/28/2021	18:22:07.388000	10.8358	4.96446	4237.02	5.56776	8.90451
GE1	3/28/2021	18:23:10.291000	10.8525	4.9379	4363.18	5.53902	8.91078
GE1	3/28/2021	18:24:13.232000	10.8629	4.94074	4294.08	5.54285	8.90138
GE1	3/28/2021	18:25:15.480000	10.814	4.96952	4185.24	5.57209	8.89199
GE1	3/28/2021	18:26:18.365000	10.8508	4.94789	4293.04	5.55012	8.90451
GE1	3/28/2021	18:27:21.025000	10.8105	4.99735	4047.95	5.60306	8.90138
GE1	3/28/2021	18:28:23.761000	10.8258	4.97553	4140.43	5.57957	8.92018
GE1	3/28/2021	18:29:26.622000	10.7999	4.98308	4077.98	5.5864	8.88258
GE1	3/28/2021	18:30:29.787000	10.8233	4.96356	4233.86	5.56598	8.99521
GE1	3/28/2021	18:31:32.063000	10.8288	4.93632	4343.62	5.53578	8.91391
GE1	3/28/2021	18:32:34.818000	10.8244	4.94266	4328.01	5.54262	8.91391
GE1	3/28/2021	18:33:37.674000	10.8132	4.92605	4384.31	5.5233	8.98894
GE1	3/28/2021	18:34:40.270000	10.76	4.97865	4069.17	5.57895	8.98581
GE1	3/28/2021	18:35:43.023000	10.7731	4.98014	4111.19	5.58144	8.89199
GE1	3/28/2021	18:36:45.779000	10.7597	4.95153	4219.46	5.54854	8.98894
GE1	3/28/2021	18:37:48.475000	10.73	4.97136	4178.63	5.56891	8.99207
GE1	3/28/2021	18:38:51.644000	10.7484	4.96374	4203.38	5.56151	8.89511
GE1	3/28/2021	18:39:53.950000	10.7454	4.9879	4083.47	5.5884	8.91078
GE1	3/28/2021	18:40:57.173000	10.7485	4.95297	4239.24	5.54945	8.91704
GE1	3/28/2021	18:41:59.819000	10.7483	4.9623	4194.07	5.55989	8.89511
GE1	3/28/2021	18:43:02.246000	10.7334	4.96817	4225.55	5.56554	8.98894
GE1	3/28/2021	18:44:05.038000	10.764	4.9516	4242.35	5.54889	8.91704
GE1	3/28/2021	18:45:07.713000	10.7321	4.98934	4065.95	5.58918	8.98581
GE1	3/28/2021	18:46:10.534000	10.7436	4.94516	4305.07	5.5404	8.99521
GE1	3/28/2021	18:47:13.730000	10.7172	4.95535	4224.93	5.55017	8.92018
GE1	3/28/2021	18:48:15.940000	10.7223	4.95582	4245.9	5.55102	8.99207
GE1	3/28/2021	18:49:18.814000	10.7251	4.94755	4287.71	5.54193	8.90138
GE1	3/28/2021	18:50:21.739000	10.7226	4.94399	4317.75	5.53779	8.98894
GE1	3/28/2021	18:51:24.165000	10.7557	4.93405	4363.86	5.5287	8.98894
GE1	3/28/2021	18:52:26.871000	10.7081	4.94545	4324.18	5.53852	8.91078
GE1	3/28/2021	18:53:29.660000	10.6854	4.94777	4309.98	5.53971	8.99834
GE1	3/28/2021	18:54:32.712000	10.6931	4.94853	4264.4	5.54104	8.91391
GE1	3/28/2021	18:55:35.436000	10.7143	4.95556	4310.78	5.55023	8.90138
GE1	3/28/2021	18:56:37.971000	10.7049	4.9681	4237.89	5.56369	8.90765
GE1	3/28/2021	18:57:40.734000	10.6711	4.96332	4260.84	5.55623	8.91704
GE1	3/28/2021	18:58:43.774000	10.691	4.96846	4245.52	5.56322	8.98581
GE1	3/28/2021	18:59:46.221000	10.686	4.98123	4166.89	5.57722	8.90138
GE1	3/28/2021	19:00:48.881000	10.7025	4.93805	4330.64	5.52988	8.92018
GE1	3/28/2021	19:01:51.979000	10.7414	5.00774	4222.57	5.61037	8.91704
GE1	3/28/2021	19:02:54.196000	10.6531	4.97802	4151.39	5.57156	8.92018
GE1	3/28/2021	19:03:57.248000	10.6633	4.95835	4258.67	5.55018	8.92018
GE1	3/28/2021	19:04:59.442000	10.6376	4.97783	4158.64	5.57038	8.93897
GE1	3/28/2021	19:06:02.689000	10.6479	4.9193	4448.55	5.50553	8.99207
GE1	3/28/2021	19:07:05.579000	10.6233	4.97075	4177.68	5.56158	8.88258
GE1	3/28/2021	19:08:08.024000	10.6358	4.98424	4129.82	5.57745	8.92018
GE1	3/28/2021	19:09:10.665000	10.6671	5.00299	4177.07	5.60039	8.88258
GE1	3/28/2021	19:10:13.642000	10.6269	4.94588	4333.42	5.53396	8.98581
GE1	3/28/2021	19:11:16.152000	10.6509	4.9259	4432.47	5.51309	8.99834
GE1	3/28/2021	19:12:19.058000	10.6042	4.98093	4139.49	5.57177	8.89511
GE1	3/28/2021	19:13:21.419000	10.5997	4.96924	4211.71	5.55842	8.98581
GE1	3/28/2021	19:14:24.782000	10.6041	4.94736	4329.6	5.53421	8.92018
GE1	3/28/2021	19:15:27.139000	10.6075	4.94488	4360.85	5.53165	8.91391
GE1	3/28/2021	19:16:30.255000	10.6232	4.93843	4405.55	5.5254	8.91704
GE1	3/28/2021	19:17:32.681000	10.5832	4.97532	4183.07	5.56419	8.91704
GE1	3/28/2021	19:18:35.544000	10.6595	4.94101	4379.13	5.53053	8.91391
GE1	3/28/2021	19:19:38.199000	10.6702	4.92023	4429.99	5.50794	8.91704
GE1	3/28/2021	19:20:41.257000	10.6387	4.91826	4507.93	5.5038	8.99521
GE1	3/28/2021	19:21:43.802000	10.6443	4.93003	4409.46	5.51731	8.98581
GE1	3/28/2021	19:22:46.376000	10.6515	4.93926	4367.25	5.52809	8.90138
GE1	3/28/2021	19:23:49.261000	10.8235	4.93223	4411.35	5.53086	8.89825
GE1	3/28/2021	19:24:52.230000	10.8736	4.95631	4204.8	5.56099	8.93255
GE1	3/28/2021	19:25:54.838000	10.9681	4.9381	4303.3	5.54643	8.93255
GE1	3/28/2021	19:26:57.538000	11.0079	4.92466	4269.23	5.53382	8.84185
GE1	3/28/2021	19:28:00.408000	11.0341	4.93208	4250.5	5.54379	8.84811
GE1	3/28/2021	19:29:03.043000	11.1227	4.88766	4400.46	5.49934	8.83558
GE1	3/28/2021	19:30:05.661000	11.1902	4.90782	4310.15	5.52622	8.83871
GE1	3/28/2021	19:31:08.279000	11.1376	4.88022	4415.92	5.49188	8.84498
GE1	3/28/2021	19:32:11.266000	11.1742	4.89772	4312.37	5.51385	8.82931
GE1	3/28/2021	19:33:14.244000	11.2129	4.86672	4489.67	5.48134	8.82618
GE1	3/28/2021	19:34:17.055000	11.1772	4.87845	4430.72	5.49233	8.81363
GE1	3/28/2021	19:35:19.270000	11.175	4.91892	4235.25	5.53777	8.81677
GE1	3/28/2021	19:36:21.996000	11.2721	4.90377	4302.17	5.52675	8.86987
GE1	3/28/2021	19:37:25.022000	11.2354	4.91793	4256.73	5.54042	8.78229
GE1	3/28/2021	19:38:27.457000	11.2387	4.90137	4307.02	5.52197	8.86047
GE1	3/28/2021	19:39:30.377000	11.2602	4.93712	4225.34	5.56359	8.71306
GE1	3/28/2021	19:40:33.303000	11.1994	4.98684	4345.57	5.61578	8.70678
GE1	3/28/2021	19:41:35.845000	11.2304	4.98046	4366.53	5.61055	8.63801
GE1	3/28/2021	19:42:38.492000	11.1689	5.00442	4309.85	5.63363	8.7162
GE1	3/28/2021	19:43:41.143000	11.1685	4.94315	4559.16	5.56464	8.63801
GE1	3/28/2021	19:44:43.948000	11.5727	5.04019	4399.14	5.69982	8.68482
GE1	3/28/2021	19:45:47.087000	11.4703	5.17509	4509.84	5.8456	8.70678
GE1	3/28/2021	19:46:49.672000	11.2127	5.03653	4559.51	5.67258	8.7162
GE1	3/28/2021	19:47:52.525000	11.3644	5.11825	4521.04	5.77449	8.72247
GE1	3/28/2021	19:48:54.917000	10.9893	4.97108	4506.27	5.58481	8.72874
GE1	3/28/2021	19:49:57.510000	11.0497	5.03529	4210.65	5.6608	8.63487
GE1	3/28/2021	19:51:00.539000	10.978	5.00638	4386.48	5.62376	8.73502
GE1	3/28/2021	19:52:03.041000	10.9802	4.97231	4495.13	5.58562	8.72247
GE1	3/28/2021	19:53:06.184000	10.963	5.0131	4359.04	5.63036	8.70678
GE1	3/28/2021	19:54:08.492000	10.9393	5.01682	4381.58	5.63303	8.7162
GE1	3/28/2021	19:55:11.359000	10.9494	5.07812	4242.39	5.70251	8.72561
GE1	3/28/2021	19:56:13.792000	10.9139	5.0309	4326.85	5.64724	8.72561
GE1	3/28/2021	19:57:16.832000	10.9441	5.0623	4372.88	5.68441	8.71306
GE1	3/28/2021	19:58:19.582000	10.9903	5.09577	4341.35	5.72497	8.72874
GE1	3/28/2021	19:59:22.266000	11.3923	5.29735	4407.43	5.97843	8.70678
GE1	3/28/2021	20:00:25.202000	10.8592	5.05631	4172.97	5.67227	8.71934
GE1	3/28/2021	20:01:28.115000	10.9091	5.02866	4426.32	5.64442	8.7162
GE1	3/28/2021	20:02:30.589000	11.3466	5.23732	4411.91	5.90763	8.72247
GE1	3/28/2021	20:03:33.460000	11.2418	5.19372	4501.62	5.85153	8.72561
GE1	3/28/2021	20:04:36.123000	11.2674	5.21786	4367.67	5.88043	8.63173
GE1	3/28/2021	20:05:38.888000	10.9225	5.03322	4288.51	5.65038	8.68168
GE1	3/28/2021	20:06:41.197000	11.8639	4.9654	4292.94	5.63378	8.61261
GE1	3/28/2021	20:07:44.257000	11.2913	5.0085	4272.73	5.64601	8.63173
GE1	3/28/2021	20:08:46.968000	10.819	5.04804	4449.06	5.66045	8.74129
GE1	3/28/2021	20:09:50.141000	10.6	5.0738	4141.6	5.67539	8.72561
GE1	3/28/2021	20:10:52.417000	10.5504	5.05694	4285.68	5.6534	8.74129
GE1	3/28/2021	20:11:55.208000	10.5717	5.05474	4301.84	5.65228	8.69762
GE1	3/28/2021	20:12:58.050000	10.5852	5.0505	4290.58	5.64839	8.7758
GE1	3/28/2021	20:14:00.633000	10.5701	5.04557	4311.57	5.64194	8.69762
GE1	3/28/2021	20:15:03.813000	10.553	5.06669	4209.92	5.66446	8.70389
GE1	3/28/2021	20:16:06.310000	10.5835	5.03676	4334.97	5.63292	8.78208
GE1	3/28/2021	20:17:08.834000	10.5295	5.03801	4348.57	5.63092	8.71016
GE1	3/28/2021	20:18:11.728000	10.5425	5.01832	4417.32	5.60973	8.79148
GE1	3/28/2021	20:19:14.377000	10.5783	5.01979	4440.93	5.61362	8.77894
GE1	3/28/2021	20:20:17.612000	10.5609	5.0532	4270.15	5.64989	8.7758
GE1	3/28/2021	20:21:19.899000	10.5568	5.03253	4405.21	5.62652	8.79148
GE1	3/28/2021	20:22:22.602000	10.497	5.04559	4339.03	5.63735	8.79148
GE1	3/28/2021	20:23:25.477000	10.5104	5.03414	4359.47	5.62539	8.77894
GE1	3/28/2021	20:24:28.173000	10.5128	5.03493	4342.89	5.62643	8.70075
GE1	3/28/2021	20:25:30.851000	10.6262	5.09104	4242.76	5.69634	8.79148
GE1	3/28/2021	20:26:33.634000	10.413	5.04638	4315.79	5.63294	8.80089
GE1	3/28/2021	20:27:36.333000	10.3789	5.05803	4260.57	5.64379	8.79776
GE1	3/28/2021	20:28:38.994000	10.438	5.03985	4338.57	5.62722	8.80089
GE1	3/28/2021	20:29:41.731000	10.4292	5.06345	4202.69	5.65301	8.78834
GE1	3/28/2021	20:30:44.944000	10.4758	5.03499	4342.33	5.62417	8.80089
GE1	3/28/2021	20:31:47.279000	10.473	5.03338	4344.37	5.62219	8.78208
GE1	3/28/2021	20:32:50.029000	10.5408	5.05375	4263.72	5.64921	8.8103
GE1	3/28/2021	20:33:53.081000	10.4344	5.03828	4391.19	5.62524	8.79148
GE1	3/28/2021	20:34:55.770000	10.4525	5.06903	4364.65	5.66072	8.75407
GE1	3/28/2021	20:35:58.353000	10.4134	5.0747	4471.2	5.66457	8.76348
GE1	3/28/2021	20:37:00.964000	10.3158	5.0692	4216.53	5.65228	8.79462
GE1	3/28/2021	20:38:04.064000	10.3593	5.0787	4146.55	5.66562	8.80403
GE1	3/28/2021	20:39:06.875000	10.2908	5.03161	4352.21	5.60881	8.76975
GE1	3/28/2021	20:40:09.547000	10.2694	5.05548	4278.35	5.63406	8.76975
GE1	3/28/2021	20:41:12.779000	10.3517	5.03478	4371.61	5.61615	8.75094
GE1	3/28/2021	20:42:14.857000	10.3242	5.04601	4296.41	5.62695	8.79148
GE1	3/28/2021	20:43:17.779000	10.3062	5.06696	4239.79	5.64918	8.77602
GE1	3/28/2021	20:44:20.176000	10.319	5.03113	4390.22	5.61003	8.75407
GE1	3/28/2021	20:45:23.244000	10.3259	5.04122	4349.66	5.62172	8.7572
GE1	3/28/2021	20:46:25.571000	10.4491	5.03055	4326.76	5.61753	8.75407
GE1	3/28/2021	20:47:28.406000	10.2838	5.03532	4326.85	5.6125	8.8103
GE1	3/28/2021	20:48:31.120000	10.3062	5.04776	4348.84	5.62777	8.76975
GE1	3/28/2021	20:49:33.882000	10.2665	5.04316	4318.91	5.62015	8.76975
GE1	3/28/2021	20:50:36.632000	10.2584	5.03397	4387.3	5.6094	8.76975
GE1	3/28/2021	20:51:39.535000	10.2438	5.04605	4342.41	5.62195	8.77288
GE1	3/28/2021	20:52:42.605000	10.2355	5.06489	4288.46	5.64243	8.76975
GE1	3/28/2021	20:53:45.511000	10.2238	5.04357	4407.56	5.61794	8.85733
GE1	3/28/2021	20:54:47.899000	10.3612	5.05344	4414.98	5.63756	8.84792
GE1	3/28/2021	20:55:50.323000	10.251	4.99948	4523.84	5.57051	8.86047
GE1	3/28/2021	20:56:53.426000	10.2535	5.00906	4528.69	5.58134	8.85106
GE1	3/28/2021	20:57:55.861000	10.1966	5.05778	4367.74	5.63206	8.85106
GE1	3/28/2021	20:58:58.514000	10.5716	5.00687	4460.88	5.59875	8.75407
GE1	3/28/2021	21:00:01.654000	10.3224	5.02761	4396.17	5.60632	8.76975
GE1	3/28/2021	21:01:04.140000	10.2433	5.02805	4431.67	5.60186	8.78229
GE1	3/28/2021	21:02:06.730000	10.2714	5.03046	4427.09	5.6063	8.77602
GE1	3/28/2021	21:03:09.538000	10.5076	5.0133	4436.05	5.60193	8.76034
GE1	3/28/2021	21:04:12.857000	10.4825	5.0582	4402.45	5.65052	8.76034
GE1	3/28/2021	21:05:15.410000	10.4243	5.01536	4431.28	5.59902	8.75407
GE1	3/28/2021	21:06:18.090000	10.3416	5.01433	4433.95	5.5927	8.77288
GE1	3/28/2021	21:07:20.810000	10.3526	5.01943	4443	5.59908	8.75407
GE1	3/28/2021	21:08:23.539000	10.3978	5.08362	4532.93	5.67355	8.77602
GE1	3/28/2021	21:09:26.130000	10.2679	5.03158	4388.52	5.60733	8.78229
GE1	3/28/2021	21:10:29.125000	10.353	5.0654	4424.14	5.65038	8.76348
GE1	3/28/2021	21:11:31.777000	10.4174	5.06713	4452.48	5.65638	8.76662
GE1	3/28/2021	21:12:34.147000	10.1699	5.06386	4334.11	5.63716	8.76975
GE1	3/28/2021	21:13:37.202000	10.2555	5.02287	4440.84	5.59685	8.84792
GE1	3/28/2021	21:14:39.939000	10.1861	5.03654	4451.07	5.60775	8.76348
GE1	3/28/2021	21:15:42.734000	10.1648	5.06098	4393.88	5.63362	8.77602
GE1	3/28/2021	21:16:45.385000	10.2388	5.04719	4332.28	5.62291	8.76034
GE1	3/28/2021	21:17:48.381000	10.2725	5.07202	4214.76	5.6527	8.76662
GE1	3/28/2021	21:18:50.719000	10.3748	5.06083	4419.15	5.64666	8.75094
GE1	3/28/2021	21:19:53.672000	10.7296	5.03667	4244.67	5.64204	8.72561
GE1	3/28/2021	21:20:56.231000	10.5562	5.07169	4335.18	5.67025	8.68821
GE1	3/28/2021	21:21:59.184000	10.516	5.04514	4458.3	5.63803	8.8103
GE1	3/28/2021	21:23:01.545000	10.3233	5.03588	4339.53	5.6156	8.80716
GE1	3/28/2021	21:24:04.774000	10.5078	5.02279	4378.38	5.61255	8.80089
GE1	3/28/2021	21:25:07.088000	10.44	5.0547	4212.35	5.64393	8.7758
GE1	3/28/2021	21:26:10.142000	10.4206	5.0735	4117.04	5.66369	8.71016
GE1	3/28/2021	21:27:12.932000	10.5063	5.06558	4143.21	5.66026	8.68821
GE1	3/28/2021	21:28:15.306000	11.6577	4.99194	4107.48	5.65068	8.53724
GE1	3/28/2021	21:29:18.368000	12.6817	4.90425	4146.93	5.61652	8.47755
GE1	3/28/2021	21:30:20.767000	12.4988	4.95581	4011.69	5.6637	8.48383
GE1	3/28/2021	21:31:23.953000	11.9393	4.95204	4214.87	5.62343	8.56237
GE1	3/28/2021	21:32:26.653000	11.4079	4.98231	4257.72	5.62388	8.60319
GE1	3/28/2021	21:33:29.117000	11.039	5.02368	4212.36	5.64706	8.64087
GE1	3/28/2021	21:34:32.102000	10.8313	5.03937	4202.17	5.65151	8.66284
GE1	3/28/2021	21:35:34.501000	10.685	5.06181	4159.88	5.66737	8.63487
GE1	3/28/2021	21:36:37.555000	10.5582	5.03704	4313.21	5.63164	8.73815
GE1	3/28/2021	21:37:40.202000	11.6268	5.0261	4181.79	5.68736	8.54038
GE1	3/28/2021	21:38:43.079000	11.9697	4.92442	4319.2	5.59401	8.55609
GE1	3/28/2021	21:39:45.760000	11.7401	4.95793	4261.78	5.61743	8.57179
GE1	3/28/2021	21:40:48.673000	11.2467	5.00718	4204.1	5.64169	8.61575
GE1	3/28/2021	21:41:51.372000	10.8636	5.02885	4304.27	5.64175	8.6597
GE1	3/28/2021	21:42:53.344000	10.6324	5.06087	4116.51	5.66297	8.63173
GE1	3/28/2021	21:43:56.737000	10.4091	5.08352	4144.4	5.67415	8.71306
GE1	3/28/2021	21:44:59.518000	11.5566	4.98792	4212.32	5.63967	8.51211
GE1	3/28/2021	21:46:01.835000	12.3949	4.9392	4137.81	5.63802	8.46183
GE1	3/28/2021	21:47:04.557000	12.2456	4.95348	4113.44	5.6447	8.46183
GE1	3/28/2021	21:48:07.679000	11.9851	4.98372	4090.06	5.66236	8.48697
GE1	3/28/2021	21:49:10.296000	11.4948	5.00535	4136.66	5.65544	8.57493
GE1	3/28/2021	21:50:12.945000	11.0352	5.055	4112.19	5.68203	8.60005
GE1	3/28/2021	21:51:15.855000	10.754	5.0536	4216.64	5.66255	8.64715
GE1	3/28/2021	21:52:18.494000	10.5985	5.04673	4266.47	5.64502	8.66284
GE1	3/28/2021	21:53:21.058000	10.4606	5.05698	4214.02	5.64777	8.63487
GE1	3/28/2021	21:54:23.911000	10.38	5.08418	4298.48	5.67304	8.70992
GE1	3/28/2021	21:55:26.688000	10.7151	5.05264	4163.55	5.65901	8.57179
GE1	3/28/2021	21:56:29.263000	12.1822	4.9545	4145.17	5.6418	8.49011
GE1	3/28/2021	21:57:32.076000	12.2917	4.9464	4188.46	5.6396	8.44612
GE1	3/28/2021	21:58:34.456000	12.2375	4.94836	4209.73	5.63835	8.45241
GE1	3/28/2021	21:59:37.523000	12.0386	4.9516	4179.7	5.62929	8.45869
GE1	3/28/2021	22:00:40.105000	11.9294	5.00745	4197.56	5.68573	8.56204
GE1	3/28/2021	22:01:43.147000	11.5007	4.99653	4172.17	5.64584	8.54353
GE1	3/28/2021	22:02:45.863000	11.3097	5.03206	4274.79	5.67374	8.55923
GE1	3/28/2021	22:03:48.820000	11.1557	5.01878	4273.16	5.64896	8.58121
GE1	3/28/2021	22:04:51.353000	11.1009	5.02288	4205.53	5.65009	8.5498
GE1	3/28/2021	22:05:53.883000	10.9438	5.04141	4208.09	5.66093	8.59064
GE1	3/28/2021	22:06:56.407000	10.8995	5.04847	4191.22	5.66604	8.59691
GE1	3/28/2021	22:07:59.470000	10.8694	5.09679	4083.36	5.71834	8.60948
GE1	3/28/2021	22:09:02.542000	10.703	5.02178	4361.75	5.62368	8.66284
GE1	3/28/2021	22:10:05.490000	10.5559	5.03682	4278.46	5.63125	8.68482
GE1	3/28/2021	22:11:07.743000	10.2871	5.0211	4445.59	5.59685	8.72247
GE1	3/28/2021	22:12:10.864000	10.2717	5.03738	4382.23	5.61404	8.7162
GE1	3/28/2021	22:13:13.454000	10.1512	5.07658	4275.66	5.65014	8.74757
GE1	3/28/2021	22:14:16.275000	10.0463	5.11597	4302.89	5.68733	8.73188
GE1	3/28/2021	22:15:19.053000	10.0369	5.15028	4176.72	5.72487	8.69762
GE1	3/28/2021	22:16:21.735000	9.95224	5.091	4248.22	5.65367	8.70075
GE1	3/28/2021	22:17:24.165000	10.0228	5.09262	4265.64	5.6599	8.68821
GE1	3/28/2021	22:18:26.979000	10.1184	5.15947	4329.13	5.7403	8.71016
GE1	3/28/2021	22:19:29.709000	11.3628	4.9745	4341.6	5.6122	8.58121
GE1	3/28/2021	22:20:32.432000	11.6963	4.97154	4256.91	5.63004	8.50301
GE1	3/28/2021	22:21:35.454000	11.2364	4.96885	4382.98	5.59785	8.60634
GE1	3/28/2021	22:22:37.861000	10.6002	5.06159	4192.6	5.66175	8.66284
GE1	3/28/2021	22:23:40.685000	10.2769	5.0654	4302.25	5.64559	8.56895
GE1	3/28/2021	22:24:43.505000	12.0995	4.90531	4421.09	5.58053	8.44298
GE1	3/28/2021	22:25:46.217000	12.6606	4.91322	4377.72	5.62544	8.44612
GE1	3/28/2021	22:26:49.107000	12.3044	4.90951	4333.32	5.59835	8.45241
GE1	3/28/2021	22:27:51.518000	11.9888	5.02971	4326.09	5.71485	8.49011
GE1	3/28/2021	22:28:54.590000	11.1684	5.00245	4462.25	5.63138	8.60634
GE1	3/28/2021	22:29:57.369000	10.6115	5.01455	4429.75	5.60984	8.65029
GE1	3/28/2021	22:31:00.212000	10.4251	5.03711	4547.3	5.62335	8.63487
GE1	3/28/2021	22:32:02.460000	10.1439	5.11218	4518.26	5.6893	8.69134
GE1	3/28/2021	22:33:05.627000	10.1124	5.14729	4526.25	5.72636	8.78521
GE1	3/28/2021	22:34:08.318000	9.77172	5.06505	4510.74	5.61359	8.79776
GE1	3/28/2021	22:35:10.742000	9.73874	5.08608	4387.56	5.63484	8.78208
GE1	3/28/2021	22:36:13.507000	9.78465	5.08091	4416.7	5.63198	8.78521
GE1	3/28/2021	22:37:16.893000	9.84061	5.0777	4390.67	5.63192	8.79776
GE1	3/28/2021	22:38:18.960000	9.80882	5.06972	4444.92	5.62108	8.7572
GE1	3/28/2021	22:39:21.688000	9.84605	5.05494	4510.57	5.60701	8.8103
GE1	3/28/2021	22:40:24.547000	9.89493	5.07423	4390.49	5.63146	8.7758
GE1	3/28/2021	22:41:27.517000	10.0895	5.03569	4478.96	5.60079	8.7162
GE1	3/28/2021	22:42:30.219000	11.3137	4.96023	4379.25	5.593	8.6189
GE1	3/28/2021	22:43:32.651000	10.865	4.99883	4392.87	5.60816	8.70678
GE1	3/28/2021	22:44:36.335000	9.85419	5.06553	4434.71	5.61927	8.79148
GE1	3/28/2021	22:45:38.462000	10.5891	5.0172	4372.97	5.6114	8.60005
GE1	3/28/2021	22:46:41.223000	12.3138	4.88607	4364.79	5.57222	8.45241
GE1	3/28/2021	22:47:43.589000	12.5274	4.89423	4304.71	5.59516	8.42412
GE1	3/28/2021	22:48:46.662000	12.1539	4.89204	4453.91	5.56888	8.48069
GE1	3/28/2021	22:49:49.204000	11.5518	4.94436	4410.3	5.59012	8.52468
GE1	3/28/2021	22:50:52.263000	10.9101	4.99752	4366.38	5.60953	8.61575
GE1	3/28/2021	22:51:54.917000	10.5278	4.99398	4488.31	5.5816	8.67226
GE1	3/28/2021	22:52:57.610000	10.5228	5.02369	4404.39	5.61449	8.68482
GE1	3/28/2021	22:54:00.518000	10.1737	5.0252	4473.33	5.59436	8.73815
GE1	3/28/2021	22:55:02.964000	9.93623	5.07731	4361.34	5.63746	8.73502
GE1	3/28/2021	22:56:05.587000	9.86298	5.07808	4369.7	5.63373	8.70702
GE1	3/28/2021	22:57:08.731000	9.83354	5.06091	4475.7	5.61286	8.70389
GE1	3/28/2021	22:58:11.002000	9.94194	5.11215	4200.73	5.6765	8.70389
GE1	3/28/2021	22:59:13.859000	10.6366	5.03188	4309.27	5.6308	8.5875
GE1	3/28/2021	23:00:16.607000	11.713	4.99137	4135.32	5.65357	8.51211
GE1	3/28/2021	23:01:19.472000	11.449	5.01655	4088.33	5.66516	8.52153
GE1	3/28/2021	23:02:22.026000	10.9937	5.03644	4156.11	5.65853	8.59064
GE1	3/28/2021	23:03:24.670000	10.4809	5.07894	4104.39	5.67358	8.65657
GE1	3/28/2021	23:04:27.898000	10.1036	5.0859	4253.96	5.65752	8.72561
GE1	3/28/2021	23:05:30.319000	11.2805	4.99867	4262.81	5.63424	8.53096
GE1	3/28/2021	23:06:33.283000	11.506	4.99592	4123.93	5.64549	8.53096
GE1	3/28/2021	23:07:36.159000	10.9379	5.03496	4203.9	5.65332	8.60634
GE1	3/28/2021	23:08:38.765000	10.2345	5.05501	4305.31	5.63135	8.70992
GE1	3/28/2021	23:09:41.157000	9.72848	5.09825	4330.47	5.64768	8.69448
GE1	3/28/2021	23:10:44.371000	9.63696	5.11597	4180.55	5.66158	8.70702
GE1	3/28/2021	23:11:46.968000	9.93049	5.06164	4376.01	5.6197	8.73815
GE1	3/28/2021	23:12:49.591000	9.84771	5.10358	4226.79	5.66106	8.73815
GE1	3/28/2021	23:13:53.066000	11.7281	4.97122	4171.21	5.63172	8.46183
GE1	3/28/2021	23:14:55.256000	12.5633	4.92296	4079.95	5.63031	8.42688
GE1	3/28/2021	23:15:57.855000	12.5656	4.9228	4110.54	5.63028	8.38324
GE1	3/28/2021	23:17:00.853000	12.1249	4.96354	4109.25	5.64839	8.44298
GE1	3/28/2021	23:18:03.092000	11.509	5.01106	4082.01	5.66279	8.48383
GE1	3/28/2021	23:19:06.160000	11.0351	5.0266	4163.83	5.65009	8.55609
GE1	3/28/2021	23:20:09.086000	10.708	5.0408	4222.75	5.6453	8.60005
GE1	3/28/2021	23:21:11.428000	10.4252	5.06031	4190.67	5.64925	8.57209
GE1	3/28/2021	23:22:13.988000	10.1177	5.06293	4332.3	5.63285	8.63173
GE1	3/28/2021	23:23:17.093000	9.85799	5.10716	4245.8	5.66569	8.69134
GE1	3/28/2021	23:24:19.821000	9.60139	5.08844	4342.18	5.62889	8.78834
GE1	3/28/2021	23:25:22.413000	9.56546	5.08812	4413.26	5.62631	8.70702
GE1	3/28/2021	23:26:24.998000	9.60047	5.10902	4256.68	5.6516	8.79148
GE1	3/28/2021	23:27:28.151000	9.71326	5.17183	4368.74	5.72822	8.71016
GE1	3/28/2021	23:28:30.455000	9.6619	5.14288	4289.64	5.69292	8.78521
GE1	3/28/2021	23:29:33.228000	9.73731	5.10233	4306.03	5.65275	8.7758
GE1	3/28/2021	23:30:35.975000	9.71398	5.11984	4208.79	5.67069	8.78834
GE1	3/28/2021	23:31:39.036000	10.432	5.07138	4162.65	5.66204	8.58121
GE1	3/28/2021	23:32:41.416000	11.8858	4.97186	4158.09	5.64252	8.46183
GE1	3/28/2021	23:33:44.549000	11.9177	4.98619	4060.42	5.66083	8.47755
GE1	3/28/2021	23:34:47.071000	11.5357	5.04785	4202.31	5.70608	8.53724
GE1	3/28/2021	23:35:49.625000	10.8057	5.04039	4223.78	5.65102	8.61261
GE1	3/28/2021	23:36:52.683000	10.3254	5.06091	4239.41	5.64364	8.6754
GE1	3/28/2021	23:37:55.099000	9.90249	5.12277	4145.94	5.68581	8.67226
GE1	3/28/2021	23:38:58.340000	9.8032	5.10473	4206.12	5.65955	8.71016
GE1	3/28/2021	23:40:00.931000	9.54724	5.12793	4196.68	5.66918	8.74757
GE1	3/28/2021	23:41:03.676000	9.56298	5.13429	4141.26	5.6772	8.78208
GE1	3/28/2021	23:42:06.190000	9.73756	5.14818	4209.83	5.70357	8.78208
GE1	3/28/2021	23:43:09.035000	10.1195	5.11407	4087.62	5.68986	8.59064
GE1	3/28/2021	23:44:11.662000	12.0587	4.95684	4185.62	5.63653	8.46183
GE1	3/28/2021	23:45:14.802000	12.1834	4.94205	4199.84	5.62769	8.42097
GE1	3/28/2021	23:46:17.220000	11.8973	4.96155	4179.77	5.63156	8.47126
GE1	3/28/2021	23:47:20.131000	11.5576	4.98555	4231.32	5.63706	8.50582
GE1	3/28/2021	23:48:22.895000	11.3274	4.97186	4304.41	5.60698	8.50897
GE1	3/28/2021	23:49:25.683000	11.1869	4.99259	4270.97	5.62146	8.52782
GE1	3/28/2021	23:50:28.082000	11.2868	5.13358	4274.82	5.78671	8.54353
GE1	3/28/2021	23:51:31.217000	11.0822	5.04617	4325.95	5.67509	8.5341
GE1	3/28/2021	23:52:33.579000	11.2948	5.18372	4323.88	5.84376	8.53724
GE1	3/28/2021	23:53:36.288000	10.9161	5.02494	4277.05	5.64069	8.57179
GE1	3/28/2021	23:54:39.334000	10.9241	4.99213	4449.9	5.60435	8.56865
GE1	3/28/2021	23:55:42.133000	10.8759	4.9985	4404.22	5.60847	8.56865
GE1	3/28/2021	23:56:44.588000	11.096	5.08173	4516.6	5.71597	8.57493
GE1	3/28/2021	23:57:47.185000	10.874	5.00845	4359.39	5.61952	8.55295
GE1	3/28/2021	23:58:50.279000	11.043	5.12217	4424.49	5.75802	8.56237
GE1	3/28/2021	23:59:52.895000	10.9294	5.07052	4398.31	5.6927	8.58121
GE1	3/29/2021	00:00:55.473000	10.7297	5.08491	4368.66	5.69609	8.60634
GE1	3/29/2021	00:01:58.654000	10.4445	5.03299	4377.14	5.61997	8.6189
GE1	3/29/2021	00:03:00.881000	10.4223	5.08558	4348.06	5.67728	8.64087
GE1	3/29/2021	00:04:04.081000	10.4622	5.21233	4486.17	5.82137	8.66912
GE1	3/29/2021	00:05:06.846000	10.3732	5.1842	4368.98	5.78421	8.64401
GE1	3/29/2021	00:06:09.487000	10.341	5.18955	4479.72	5.7881	8.63487
GE1	3/29/2021	00:07:12.034000	10.2258	5.13765	4466.36	5.72285	8.70678
GE1	3/29/2021	00:08:15.242000	10.7431	5.02199	4301.17	5.62645	8.54353
GE1	3/29/2021	00:09:17.703000	11.7012	4.94062	4423.49	5.59535	8.48383
GE1	3/29/2021	00:10:20.432000	11.5033	4.97065	4283.62	5.61676	8.50582
GE1	3/29/2021	00:11:23.096000	11.2812	4.96846	4417.71	5.60023	8.45241
GE1	3/29/2021	00:12:25.672000	12.4715	4.91984	4412.56	5.62084	8.33293
GE1	3/29/2021	00:13:28.288000	12.9067	5.00279	4422.1	5.74418	8.32664
GE1	3/29/2021	00:14:31.340000	12.4076	4.89469	4380.99	5.58803	8.34866
GE1	3/29/2021	00:15:33.981000	12.0799	4.92262	4332.85	5.59896	8.43317
GE1	3/29/2021	00:16:36.836000	11.8325	4.92785	4442.93	5.58919	8.40211
GE1	3/29/2021	00:17:39.239000	11.5466	4.96433	4357.48	5.61237	8.42726
GE1	3/29/2021	00:18:42.349000	11.3409	4.98057	4310.11	5.61766	8.44298
GE1	3/29/2021	00:19:44.775000	11.4002	5.04966	4446.73	5.6994	8.45869
GE1	3/29/2021	00:20:47.375000	11.2437	5.0027	4240.91	5.63645	8.44612
GE1	3/29/2021	00:21:50.176000	11.3322	5.03614	4386.26	5.67978	8.47126
GE1	3/29/2021	00:22:52.898000	11.7247	5.30985	4561.66	6.01511	8.46812
GE1	3/29/2021	00:23:55.697000	11.2753	5.14795	4492.25	5.80216	8.51211
GE1	3/29/2021	00:24:58.131000	10.8022	5.01393	4356.3	5.62114	8.52468
GE1	3/29/2021	00:26:01.226000	10.5706	5.02315	4420.11	5.61689	8.50301
GE1	3/29/2021	00:27:03.894000	10.4044	5.0031	4513.97	5.58409	8.59378
GE1	3/29/2021	00:28:06.748000	10.3348	5.02507	4397.27	5.60426	8.60005
GE1	3/29/2021	00:29:09.354000	10.3164	5.02315	4462.76	5.60097	8.60948
GE1	3/29/2021	00:30:12.098000	10.2741	5.04118	4373.48	5.61842	8.5875
GE1	3/29/2021	00:31:14.890000	10.4133	5.08005	4348.88	5.67054	8.56895
GE1	3/29/2021	00:32:17.798000	10.2124	5.03993	4450.39	5.61317	8.64087
GE1	3/29/2021	00:33:20.025000	10.1419	5.09723	4224.89	5.67254	8.61575
GE1	3/29/2021	00:34:23.181000	10.0667	5.07155	4378.62	5.63924	8.66284
GE1	3/29/2021	00:35:25.945000	10.7189	5.03858	4259.81	5.6435	8.48069
GE1	3/29/2021	00:36:28.661000	11.9079	4.93941	4313.59	5.60709	8.39583
GE1	3/29/2021	00:37:31.630000	12.1712	4.92153	4332.26	5.60355	8.34866
GE1	3/29/2021	00:38:34.423000	12.13	4.94057	4217.42	5.62259	8.42688
GE1	3/29/2021	00:39:36.814000	12.0959	5.05505	4421.4	5.75064	8.39583
GE1	3/29/2021	00:40:39.621000	11.3892	4.97422	4312.54	5.61355	8.49919
GE1	3/29/2021	00:41:42.229000	11.2927	5.1647	4576.01	5.82219	8.50582
GE1	3/29/2021	00:42:45.040000	11.0615	5.27608	4559.9	5.93228	8.54038
GE1	3/29/2021	00:43:47.660000	10.5172	5.12745	4402.35	5.73009	8.58121
GE1	3/29/2021	00:44:50.567000	10.4828	5.06327	4450.35	5.6562	8.59064
GE1	3/29/2021	00:45:53.189000	10.2386	5.11814	4280.71	5.70194	8.60634
GE1	3/29/2021	00:46:56.551000	10.0854	5.08881	4304.93	5.6596	8.64087
GE1	3/29/2021	00:47:58.893000	10.1867	5.2254	4435.85	5.81806	8.64715
GE1	3/29/2021	00:49:01.512000	10.0508	5.14239	4240.75	5.71699	8.56581
GE1	3/29/2021	00:50:04.693000	10.5687	5.06805	4193.83	5.66697	8.53096
GE1	3/29/2021	00:51:06.910000	10.6761	5.04524	4214.21	5.64825	8.58121
GE1	3/29/2021	00:52:10.265000	10.2484	5.06816	4308.12	5.64687	8.63773
GE1	3/29/2021	00:53:12.602000	9.86556	5.14082	4231.33	5.7035	8.67226
GE1	3/29/2021	00:54:15.633000	9.81038	5.10487	4273.4	5.66016	8.64401
GE1	3/29/2021	00:55:17.921000	10.7019	5.19317	4307.05	5.81554	8.51211
GE1	3/29/2021	00:56:20.657000	11.7948	4.98219	4190.45	5.64841	8.38953
GE1	3/29/2021	00:57:23.413000	12.2678	4.96962	4276.41	5.66453	8.34236
GE1	3/29/2021	00:58:26.499000	12.2736	4.99693	4104.12	5.69604	8.32978
GE1	3/29/2021	00:59:29.120000	11.9481	4.96657	4226.37	5.6405	8.43631
GE1	3/29/2021	01:00:31.626000	11.68	5.00905	4246.93	5.67147	8.38324
GE1	3/29/2021	01:01:34.240000	11.221	5.01143	4226.78	5.64484	8.49605
GE1	3/29/2021	01:02:37.423000	10.8945	5.09197	4330.24	5.71454	8.56204
GE1	3/29/2021	01:03:40.334000	10.533	5.10388	4217.41	5.70476	8.5341
GE1	3/29/2021	01:04:42.913000	10.2289	5.06906	4295.15	5.64665	8.59378
GE1	3/29/2021	01:05:45.621000	10.085	5.08798	4318.52	5.65865	8.60319
GE1	3/29/2021	01:06:48.076000	10.0565	5.07154	4368.3	5.63858	8.56268
GE1	3/29/2021	01:07:51.101000	9.8694	5.12183	4411.42	5.68267	8.65343
GE1	3/29/2021	01:08:53.883000	9.69099	5.10266	4335.61	5.65022	8.6754
GE1	3/29/2021	01:09:56.638000	9.67931	5.09982	4329.75	5.64634	8.62546
GE1	3/29/2021	01:10:59.479000	9.83094	5.09633	4299.24	5.65197	8.62546
GE1	3/29/2021	01:12:02.178000	9.5332	5.10436	4303.37	5.64225	8.73502
GE1	3/29/2021	01:13:04.823000	9.54581	5.14776	4309.7	5.69102	8.70992
GE1	3/29/2021	01:14:07.802000	9.54461	5.13313	4215.38	5.67476	8.71306
GE1	3/29/2021	01:15:09.994000	11.2706	5.03485	4297.37	5.67439	8.46183
GE1	3/29/2021	01:16:13.046000	12.2078	4.98985	4176.05	5.68371	8.35494
GE1	3/29/2021	01:17:15.595000	12.5621	5.09128	4243.84	5.82274	8.33922
GE1	3/29/2021	01:18:18.412000	12.1277	5.14604	4093.94	5.85627	8.37696
GE1	3/29/2021	01:19:21.271000	11.4468	5.02126	4260.88	5.67033	8.49605
GE1	3/29/2021	01:20:24.036000	11.3765	5.19853	4402.37	5.86586	8.45869
GE1	3/29/2021	01:21:26.927000	10.7992	5.03452	4195.99	5.64404	8.49011
GE1	3/29/2021	01:22:29.526000	11.0003	5.26669	4297.91	5.91765	8.51211
GE1	3/29/2021	01:23:32.056000	10.746	5.25663	4305.44	5.88952	8.54353
GE1	3/29/2021	01:24:34.989000	10.7001	5.27312	4448.59	5.90496	8.59064
GE1	3/29/2021	01:25:37.886000	10.7422	5.39093	4490.07	6.03973	8.61261
GE1	3/29/2021	01:26:40.171000	10.5155	5.28167	4625.7	5.90233	8.64087
GE1	3/29/2021	01:27:42.962000	10.2636	5.30209	4657.93	5.90852	8.6754
GE1	3/29/2021	01:28:45.279000	10.278	5.42983	4594.68	6.05183	8.62546
GE1	3/29/2021	01:29:48.487000	9.89763	5.35189	4414.76	5.93979	8.68482
GE1	3/29/2021	01:30:51.106000	9.71536	5.27553	4475.87	5.84322	8.73188
GE1	3/29/2021	01:31:54.149000	9.41143	5.15396	4397.27	5.68941	8.68821
GE1	3/29/2021	01:32:56.525000	11.0091	5.23259	4332.41	5.87992	8.49326
GE1	3/29/2021	01:33:59.687000	12.1037	5.30794	4514.62	6.03887	8.47126
GE1	3/29/2021	01:35:02.366000	11.9364	5.2902	4584.53	6.00725	8.48697
GE1	3/29/2021	01:36:04.721000	11.2596	5.21338	4458.21	5.87486	8.5341
GE1	3/29/2021	01:37:07.846000	10.6543	5.18782	4530.97	5.80645	8.59064
GE1	3/29/2021	01:38:10.297000	10.555	5.43305	4513.02	6.07418	8.6597
GE1	3/29/2021	01:39:13.407000	10.9008	5.16227	4427.41	5.79384	8.46498
GE1	3/29/2021	01:40:16.564000	12.1955	4.90533	4378.33	5.58666	8.31405
GE1	3/29/2021	01:41:18.485000	12.6079	4.88137	4370.78	5.58559	8.35138
GE1	3/29/2021	01:42:21.242000	12.5332	4.88275	4355.32	5.58241	8.2826
GE1	3/29/2021	01:43:23.929000	12.3832	4.91378	4351.26	5.60826	8.28574
GE1	3/29/2021	01:44:27.036000	11.8867	4.9225	4457.75	5.58656	8.35494
GE1	3/29/2021	01:45:29.754000	11.4723	4.97252	4316.4	5.61691	8.43317
GE1	3/29/2021	01:46:32.226000	11.1866	4.99634	4264.5	5.62566	8.40525
GE1	3/29/2021	01:47:34.787000	10.8867	5.02217	4363.57	5.63572	8.45241
GE1	3/29/2021	01:48:38.018000	10.6307	5.02504	4330.93	5.62278	8.56204
GE1	3/29/2021	01:49:40.506000	10.4155	5.02723	4374.6	5.61172	8.5341
GE1	3/29/2021	01:50:43.666000	10.2352	5.04498	4437.05	5.62022	8.55609
GE1	3/29/2021	01:51:45.854000	10.1398	5.1301	4470.93	5.70898	8.60634
GE1	3/29/2021	01:52:48.650000	9.99859	5.14921	4439.53	5.72125	8.61575
GE1	3/29/2021	01:53:51.520000	9.67314	5.09787	4344.62	5.6438	8.6597
GE1	3/29/2021	01:54:54.438000	9.44688	5.08517	4493.17	5.61567	8.63801
GE1	3/29/2021	01:55:57.243000	9.39846	5.17716	4268.14	5.71421	8.64115
GE1	3/29/2021	01:56:59.591000	9.35088	5.10607	4413.72	5.63278	8.72874
GE1	3/29/2021	01:58:02.343000	9.28803	5.09436	4461.63	5.61597	8.74129
GE1	3/29/2021	01:59:04.991000	9.35001	5.10485	4402.72	5.63139	8.74757
GE1	3/29/2021	02:00:07.747000	9.24251	5.11036	4389.96	5.63079	8.74757
GE1	3/29/2021	02:01:10.559000	9.28938	5.12358	4323.94	5.64827	8.72561
GE1	3/29/2021	02:02:13.624000	9.63447	5.08633	4436.4	5.62861	8.74757
GE1	3/29/2021	02:03:16.020000	9.3338	5.10222	4427.47	5.62748	8.69448
GE1	3/29/2021	02:04:18.782000	9.32159	5.08926	4517.09	5.61242	8.78208
GE1	3/29/2021	02:05:21.546000	9.24521	5.09736	4454.81	5.61663	8.74757
GE1	3/29/2021	02:06:24.245000	9.36104	5.12391	4291.17	5.6531	8.70075
GE1	3/29/2021	02:07:26.977000	10.3096	5.03939	4376.58	5.61865	8.59064
GE1	3/29/2021	02:08:29.443000	10.752	5.00939	4434.5	5.61289	8.59691
GE1	3/29/2021	02:09:32.789000	9.92171	5.08388	4328.04	5.64385	8.68168
GE1	3/29/2021	02:10:35.380000	9.96507	5.10728	4194.89	5.67255	8.54038
GE1	3/29/2021	02:11:38.352000	11.1255	5.05023	4102.02	5.68243	8.46812
GE1	3/29/2021	02:12:41.001000	11.174	5.09865	4279.55	5.74005	8.50268
GE1	3/29/2021	02:13:43.510000	10.5486	5.11824	4131.54	5.72182	8.57179
GE1	3/29/2021	02:14:46.597000	9.72112	5.11698	4237.17	5.66797	8.6597
GE1	3/29/2021	02:15:49.217000	9.17762	5.16892	4202.13	5.69124	8.72247
GE1	3/29/2021	02:16:51.907000	9.0955	5.18215	4159.15	5.70066	8.74129
GE1	3/29/2021	02:17:54.435000	9.23125	5.1207	4385.93	5.64147	8.73188
GE1	3/29/2021	02:18:57.449000	11.2392	5.00617	4258.96	5.64006	8.42726
GE1	3/29/2021	02:19:59.900000	12.2318	4.94859	4201.65	5.63825	8.33922
GE1	3/29/2021	02:21:02.571000	12.469	4.92892	4228.57	5.63106	8.28574
GE1	3/29/2021	02:22:05.398000	12.5338	4.94429	4230.3	5.6528	8.35453
GE1	3/29/2021	02:23:08.456000	12.3332	5.01647	4353.38	5.7222	8.36397
GE1	3/29/2021	02:24:10.826000	11.7616	4.9826	4187.08	5.64675	8.31405
GE1	3/29/2021	02:25:13.550000	11.4886	5.0261	4233.7	5.67848	8.37696
GE1	3/29/2021	02:26:16.673000	11.1827	5.02498	4379.24	5.65765	8.43984
GE1	3/29/2021	02:27:19.069000	10.8568	5.01379	4355.08	5.62442	8.46183
GE1	3/29/2021	02:28:21.826000	10.7591	5.06837	4372.55	5.67942	8.46498
GE1	3/29/2021	02:29:24.903000	10.5514	5.06624	4183.85	5.66385	8.48697
GE1	3/29/2021	02:30:27.667000	10.4586	5.08397	4210.75	5.67779	8.49011
GE1	3/29/2021	02:31:30.121000	10.6822	5.23457	4373.51	5.86061	8.53096
GE1	3/29/2021	02:32:33.115000	10.0895	5.09646	4217.28	5.66837	8.57179
GE1	3/29/2021	02:33:35.976000	9.96584	5.11888	4242.87	5.68549	8.5875
GE1	3/29/2021	02:34:38.435000	9.82279	5.09485	4346.1	5.64982	8.57209
GE1	3/29/2021	02:35:40.995000	9.64146	5.10624	4328.55	5.65108	8.64087
GE1	3/29/2021	02:36:43.742000	10.1688	5.069	4345.77	5.64281	8.50897
GE1	3/29/2021	02:37:47.011000	11.7216	4.94427	4437.89	5.60076	8.34866
GE1	3/29/2021	02:38:49.206000	12.4336	4.93008	4233.48	5.63011	8.29474
GE1	3/29/2021	02:39:51.970000	12.8398	4.90682	4191.69	5.62965	8.21021
GE1	3/29/2021	02:40:55.313000	12.4939	4.93881	4176.8	5.64396	8.2165
GE1	3/29/2021	02:41:57.426000	12.1653	4.95419	4211.37	5.64036	8.29789
GE1	3/29/2021	02:43:00.548000	11.9224	4.96979	4200.48	5.64251	8.2763
GE1	3/29/2021	02:44:02.975000	11.6871	4.98587	4182.55	5.64569	8.28574
GE1	3/29/2021	02:45:05.965000	11.5352	4.98106	4257.65	5.63055	8.37341
GE1	3/29/2021	02:46:08.402000	11.5889	5.03128	4205.72	5.69078	8.37341
GE1	3/29/2021	02:47:11.149000	11.3665	5.00456	4183.17	5.64636	8.32664
GE1	3/29/2021	02:48:13.853000	11.2781	5.00296	4248.57	5.63893	8.33293
GE1	3/29/2021	02:49:17.137000	11.3336	5.04757	4351.88	5.69277	8.43002
GE1	3/29/2021	02:50:19.709000	11.3823	5.08315	4513.33	5.73605	8.43631
GE1	3/29/2021	02:51:22.593000	11.0623	5.01742	4309.83	5.64149	8.37696
GE1	3/29/2021	02:52:24.831000	11.0743	5.0521	4336.98	5.68125	8.38639
GE1	3/29/2021	02:53:27.628000	11.1825	5.15428	4316.97	5.80322	8.38324
GE1	3/29/2021	02:54:30.433000	11.5971	5.32092	4677.1	6.01894	8.39583
GE1	3/29/2021	02:55:33.420000	10.9183	5.01967	4398.39	5.63491	8.40211
GE1	3/29/2021	02:56:35.735000	10.8741	5.03439	4235.74	5.64862	8.40525
GE1	3/29/2021	02:57:38.221000	10.8583	5.04685	4177.39	5.6616	8.38953
GE1	3/29/2021	02:58:41.184000	10.8773	5.09466	4181.03	5.71646	8.39583
GE1	3/29/2021	02:59:44.315000	11.2441	5.28623	4337.27	5.95592	8.41468
GE1	3/29/2021	03:00:46.777000	11.0903	5.11796	4232.13	5.75636	8.33293
GE1	3/29/2021	03:01:49.471000	11.6533	5.03932	4099.29	5.70403	8.28574
GE1	3/29/2021	03:02:52.405000	11.7486	5.00738	4047.82	5.674	8.2826
GE1	3/29/2021	03:03:54.855000	11.5534	4.98553	4212.57	5.63677	8.37341
GE1	3/29/2021	03:04:57.659000	11.3014	4.98592	4313.45	5.62119	8.34866
GE1	3/29/2021	03:06:00.800000	11.439	5.07214	4320.85	5.72728	8.36083
GE1	3/29/2021	03:07:03.198000	12.6552	5.2417	4461.35	6.00117	8.29789
GE1	3/29/2021	03:08:05.955000	13.2057	5.17518	4631.08	5.96258	8.22863
GE1	3/29/2021	03:09:08.787000	13.3041	5.20837	4626.07	6.00763	8.18817
GE1	3/29/2021	03:10:11.302000	13.0964	5.21995	4646.41	6.0066	8.19447
GE1	3/29/2021	03:11:14.110000	12.8222	5.24066	4614.39	6.01147	8.28215
GE1	3/29/2021	03:12:16.792000	12.4695	5.2679	4607.73	6.01835	8.26056
GE1	3/29/2021	03:13:20.478000	12.1717	5.28504	4586.74	6.01747	8.28574
GE1	3/29/2021	03:14:22.707000	11.4952	5.1189	4458.94	5.78376	8.32664
GE1	3/29/2021	03:15:25.435000	11.2863	5.13576	4502.66	5.78913	8.34236
GE1	3/29/2021	03:16:27.876000	11.5728	5.3568	4474.52	6.05787	8.42688
GE1	3/29/2021	03:17:30.948000	11.5144	5.3284	4632.2	6.02178	8.39583
GE1	3/29/2021	03:18:33.707000	11.4318	5.31229	4725.46	5.99797	8.39583
GE1	3/29/2021	03:19:36.161000	11.411	5.3043	4767.03	5.98753	8.40525
GE1	3/29/2021	03:20:38.962000	10.8046	5.05424	4426.73	5.66648	8.41783
GE1	3/29/2021	03:21:41.572000	10.8421	5.11515	4425.72	5.73718	8.41468
GE1	3/29/2021	03:22:43.984000	10.7777	5.06754	4512.52	5.67968	8.49919
GE1	3/29/2021	03:23:46.965000	10.8288	5.23369	4528.91	5.86926	8.46812
GE1	3/29/2021	03:24:49.469000	10.876	5.35959	4705.11	6.01363	8.4964
GE1	3/29/2021	03:25:52.858000	10.7232	5.37572	4720.58	6.0214	8.52468
GE1	3/29/2021	03:26:55.243000	10.6362	5.37337	4782.79	6.01292	8.54667
GE1	3/29/2021	03:27:58.400000	10.6104	5.36924	4785.11	6.00657	8.55295
GE1	3/29/2021	03:29:00.767000	10.5774	5.38668	4705.91	6.02384	8.55923
GE1	3/29/2021	03:30:03.871000	10.5605	5.37821	4780.25	6.01323	8.57493
GE1	3/29/2021	03:31:06.580000	10.4931	5.34896	4737.89	5.97603	8.57808
GE1	3/29/2021	03:32:08.895000	10.5616	5.39036	4735.17	6.0269	8.55923
GE1	3/29/2021	03:33:11.824000	11.2539	5.33123	4726.24	6.00728	8.47126
GE1	3/29/2021	03:34:14.481000	11.6856	5.31561	4696.84	6.01896	8.49605
GE1	3/29/2021	03:35:17.843000	11.8225	5.28517	4747.58	5.99379	8.40525
GE1	3/29/2021	03:36:19.882000	11.7454	5.30565	4684.7	6.01175	8.4084
GE1	3/29/2021	03:37:22.806000	11.5092	5.31284	4693.12	6.00383	8.44926
GE1	3/29/2021	03:38:25.438000	10.9055	5.22176	4608.12	5.86093	8.46812
GE1	3/29/2021	03:39:28.768000	10.3195	5.10255	4421.06	5.6897	8.51211
GE1	3/29/2021	03:40:31.204000	10.4538	5.26178	4495.97	5.87605	8.5341
GE1	3/29/2021	03:41:33.627000	10.6177	5.3908	4689.68	6.03117	8.55295
GE1	3/29/2021	03:42:36.705000	11.1129	5.34445	4721.35	6.01264	8.45241
GE1	3/29/2021	03:43:39.222000	12.0017	5.31956	4490.14	6.04507	8.33922
GE1	3/29/2021	03:44:42.188000	12.3569	5.29021	4509.48	6.03608	8.31405
GE1	3/29/2021	03:45:45.118000	12.4516	5.26805	4627.09	6.0173	8.35768
GE1	3/29/2021	03:46:47.208000	12.3109	5.28936	4493	6.03195	8.35138
GE1	3/29/2021	03:47:50.392000	12.171	5.29708	4549.25	6.03113	8.32034
GE1	3/29/2021	03:48:52.763000	12.0563	5.32679	4458.37	6.05704	8.31405
GE1	3/29/2021	03:49:55.643000	12.0151	5.31657	4543.86	6.04259	8.32034
GE1	3/29/2021	03:50:58.236000	11.9222	5.32877	4521.78	6.05007	8.32664
GE1	3/29/2021	03:52:01.309000	11.8714	5.35156	4492.95	6.07244	8.33293
GE1	3/29/2021	03:53:04.107000	11.8576	5.32867	4570.4	6.04553	8.34866
GE1	3/29/2021	03:54:06.676000	11.787	5.34844	4465.09	6.0631	8.35494
GE1	3/29/2021	03:55:09.274000	11.7884	5.31957	4650.64	6.03047	8.43631
GE1	3/29/2021	03:56:11.971000	11.7779	5.30191	4679.56	6.00973	8.35179
GE1	3/29/2021	03:57:15.118000	11.737	5.32708	4579.34	6.03547	8.42688
GE1	3/29/2021	03:58:17.595000	11.6734	5.30882	4678.39	6.01045	8.42688
GE1	3/29/2021	03:59:20.234000	11.4178	5.33658	4629.6	6.02444	8.42097
GE1	3/29/2021	04:00:23.555000	11.2162	5.33455	4672.83	6.00847	8.49919
GE1	3/29/2021	04:01:25.726000	11.04	5.39886	4450.27	6.06887	8.49605
GE1	3/29/2021	04:02:28.318000	10.9448	5.40896	4464.01	6.07372	8.45555
GE1	3/29/2021	04:03:31.365000	10.9763	5.39689	4533.61	6.0623	8.43984
GE1	3/29/2021	04:04:33.917000	10.9067	5.42459	4404.53	6.08865	8.4744
GE1	3/29/2021	04:05:36.664000	10.8643	5.39725	4580.78	6.05509	8.49011
GE1	3/29/2021	04:06:39.121000	11.3743	5.37888	4435.63	6.06921	8.43317
GE1	3/29/2021	04:07:42.021000	12.2864	5.3246	4381.63	6.07044	8.35138
GE1	3/29/2021	04:08:44.997000	12.7169	5.30146	4330.33	6.07387	8.20707
GE1	3/29/2021	04:09:47.645000	12.9321	5.24908	4532.18	6.02872	8.2853
GE1	3/29/2021	04:10:50.720000	13.0195	5.20537	4633.8	5.98453	8.24122
GE1	3/29/2021	04:11:53.406000	12.9204	5.27214	4384.7	6.05439	8.19132
GE1	3/29/2021	04:12:55.850000	12.7143	5.24233	4455.9	6.00594	8.28215
GE1	3/29/2021	04:13:58.563000	12.5101	5.28185	4540.53	6.03709	8.29474
GE1	3/29/2021	04:15:01.700000	12.3219	5.26146	4664.2	6.00089	8.26686
GE1	3/29/2021	04:16:04.138000	12.1646	5.28633	4581.38	6.01845	8.26056
GE1	3/29/2021	04:17:06.991000	12.6961	5.24632	4610.45	6.00926	8.23808
GE1	3/29/2021	04:18:09.570000	13.6268	5.16984	4650.31	5.98546	8.07795
GE1	3/29/2021	04:19:12.342000	14.2314	5.15515	4533.15	6.01053	8.04906
GE1	3/29/2021	04:20:14.994000	15.2616	5.08307	4534.84	5.99854	7.803
GE1	3/29/2021	04:21:17.901000	15.9452	5.06785	4429.44	6.02922	7.88002
GE1	3/29/2021	04:22:20.511000	15.0448	5.11812	4440.84	6.02449	7.94756
GE1	3/29/2021	04:23:23.585000	14.556	5.12733	4597.86	6.00081	7.95071
GE1	3/29/2021	04:24:26.039000	14.6729	5.10103	4692.85	5.9782	7.94125
GE1	3/29/2021	04:25:28.845000	14.5445	5.11477	4635.95	5.9853	7.94756
GE1	3/29/2021	04:26:31.853000	14.5113	5.15537	4429.5	6.03047	7.93967
GE1	3/29/2021	04:27:34.452000	14.6732	5.11959	4550.73	5.99998	7.88318
GE1	3/29/2021	04:28:36.928000	15.5653	5.07759	4452.96	6.01362	7.85478
GE1	3/29/2021	04:29:39.844000	14.8224	5.12982	4497.32	6.0225	7.88634
GE1	3/29/2021	04:30:42.451000	14.5145	5.15342	4470.46	6.02841	7.92074
GE1	3/29/2021	04:31:45.194000	14.4791	5.18215	4355.99	6.05951	7.92863
GE1	3/29/2021	04:32:47.876000	14.5019	5.15128	4485.71	6.02502	7.92232
GE1	3/29/2021	04:33:50.368000	14.5023	5.17073	4394.19	6.0478	7.88002
GE1	3/29/2021	04:34:53.721000	14.4629	5.16812	4394.16	6.04196	7.88634
GE1	3/29/2021	04:35:56.216000	14.4712	5.16702	4439.23	6.04127	7.88318
GE1	3/29/2021	04:36:59.214000	14.5816	5.17149	4336.08	6.05431	7.87845
GE1	3/29/2021	04:38:01.646000	14.3823	5.16365	4476.43	6.03106	7.92863
GE1	3/29/2021	04:39:04.699000	14.5321	5.14134	4541.69	6.01553	7.87845
GE1	3/29/2021	04:40:07.471000	14.5563	5.15082	4465.53	6.02832	7.88318
GE1	3/29/2021	04:41:09.762000	14.2947	5.17483	4460.94	6.03793	7.91916
GE1	3/29/2021	04:42:12.871000	14.3252	5.17225	4465.21	6.03707	7.88002
GE1	3/29/2021	04:43:15.314000	14.4438	5.13261	4605.69	5.99911	7.92074
GE1	3/29/2021	04:44:17.970000	14.1785	5.18625	4473.9	6.04306	7.92863
GE1	3/29/2021	04:45:20.895000	14.16	5.16385	4580.49	6.01567	7.93494
GE1	3/29/2021	04:46:23.676000	14.2783	5.13352	4648.68	5.98859	7.88476
GE1	3/29/2021	04:47:26.616000	14.5168	5.12729	4578.83	5.99801	7.86582
GE1	3/29/2021	04:48:28.737000	14.703	5.12047	4570.32	6.00311	7.86424
GE1	3/29/2021	04:49:31.762000	14.8376	5.14475	4357.48	6.0411	7.82037
GE1	3/29/2021	04:50:34.622000	14.2819	5.17777	4424.27	6.04047	7.88318
GE1	3/29/2021	04:51:37.340000	14.063	5.19622	4462.66	6.04655	7.92074
GE1	3/29/2021	04:52:40.057000	13.8811	5.16178	4651.27	5.99378	7.95071
GE1	3/29/2021	04:53:43.113000	13.7105	5.16968	4556.34	5.99109	7.94125
GE1	3/29/2021	04:54:45.834000	13.3342	5.21097	4575.33	6.01272	8.02068
GE1	3/29/2021	04:55:48.085000	13.0112	5.20498	4637.02	5.98351	8.05851
GE1	3/29/2021	04:56:51.283000	12.8773	5.23381	4596.93	6.0074	8.08373
GE1	3/29/2021	04:57:53.779000	12.7672	5.23356	4708.78	5.99953	8.09318
GE1	3/29/2021	04:58:56.830000	13.0226	5.21423	4614.8	5.99492	8.05221
GE1	3/29/2021	04:59:59.611000	13.3576	5.19377	4638.56	5.99449	8.03014
GE1	3/29/2021	05:01:02.302000	13.4615	5.16778	4693	5.97166	8.00807
GE1	3/29/2021	05:02:04.714000	13.6605	5.16632	4639.53	5.98373	8.00492
GE1	3/29/2021	05:03:07.304000	16.1894	5.01968	4547.02	5.98931	7.803
GE1	3/29/2021	05:04:10.079000	13.7391	5.19298	4475.51	6.02008	7.993
GE1	3/29/2021	05:05:13.245000	12.7312	5.24821	4599.48	6.01385	8.07427
GE1	3/29/2021	05:06:15.985000	12.3381	5.25359	4654.49	5.99301	8.07795
GE1	3/29/2021	05:07:18.545000	12.1003	5.27857	4702.75	6.00521	8.18139
GE1	3/29/2021	05:08:21.039000	11.9201	5.26712	4779.36	5.97994	8.14094
GE1	3/29/2021	05:09:23.737000	11.7792	5.30962	4658.62	6.01856	8.23493
GE1	3/29/2021	05:10:26.513000	11.7015	5.30469	4680.59	6.00768	8.19132
GE1	3/29/2021	05:11:29.653000	11.6257	5.32405	4627.59	6.02443	8.24752
GE1	3/29/2021	05:12:31.893000	11.5093	5.32719	4621.74	6.02005	8.28844
GE1	3/29/2021	05:13:34.892000	11.2623	5.32949	4715.83	6.00589	8.2763
GE1	3/29/2021	05:14:37.870000	10.9521	5.34765	4720.35	6.00536	8.32664
GE1	3/29/2021	05:15:40.147000	10.754	5.35003	4808.31	5.99471	8.42374
GE1	3/29/2021	05:16:43.350000	10.6509	5.39058	4652.79	6.03317	8.37696
GE1	3/29/2021	05:17:45.600000	10.5228	5.40591	4668.82	6.04166	8.40211
GE1	3/29/2021	05:18:48.868000	10.4235	5.4067	4666.36	6.03584	8.4084
GE1	3/29/2021	05:19:51.586000	10.3865	5.41358	4606.06	6.04103	8.43984
GE1	3/29/2021	05:20:53.921000	10.3445	5.39842	4684.02	6.02129	8.46183
GE1	3/29/2021	05:21:56.697000	10.3002	5.43303	4551.8	6.05691	8.45555
GE1	3/29/2021	05:22:59.759000	10.2971	5.40661	4676.48	6.02724	8.48697
GE1	3/29/2021	05:24:01.857000	10.3093	5.43269	4552.03	6.05715	8.46183
GE1	3/29/2021	05:25:05.257000	10.7104	5.42904	4478.52	6.08026	8.41155
GE1	3/29/2021	05:26:07.642000	10.8369	5.39576	4562.79	6.05156	8.41468
GE1	3/29/2021	05:27:10.545000	10.6591	5.43841	4469.45	6.08725	8.44612
GE1	3/29/2021	05:28:13.282000	10.4818	5.42057	4575.15	6.05527	8.46812
GE1	3/29/2021	05:29:16.176000	10.4117	5.42507	4536.76	6.05556	8.46498
GE1	3/29/2021	05:30:19.007000	10.3948	5.41743	4512.89	6.04588	8.48069
GE1	3/29/2021	05:31:21.356000	10.3603	5.43876	4475.99	6.06735	8.47755
GE1	3/29/2021	05:32:24.129000	10.3383	5.44327	4469.35	6.0709	8.50582
GE1	3/29/2021	05:33:26.532000	10.2875	5.42452	4585.09	6.04656	8.51525
GE1	3/29/2021	05:34:30.073000	10.2916	5.42634	4574.37	6.04887	8.52782
GE1	3/29/2021	05:35:32.278000	10.3364	5.39461	4699.44	6.0165	8.52153
GE1	3/29/2021	05:36:35.454000	10.2791	5.41451	4663.07	6.03484	8.54353
GE1	3/29/2021	05:37:37.837000	10.2349	5.41268	4665.95	6.02983	8.54353
GE1	3/29/2021	05:38:40.892000	10.2487	5.40297	4711.85	6.01993	8.54667
GE1	3/29/2021	05:39:43.625000	10.2366	5.43274	4588.06	6.05228	8.54353
GE1	3/29/2021	05:40:46.018000	10.2181	5.43203	4519.94	6.05025	8.5498
GE1	3/29/2021	05:41:49.102000	10.2262	5.4394	4534.98	6.059	8.54353
GE1	3/29/2021	05:42:51.642000	10.2299	5.446	4513.61	6.0666	8.54667
GE1	3/29/2021	05:43:54.247000	10.2575	5.42868	4569.48	6.04918	8.55923
GE1	3/29/2021	05:44:57.317000	10.2533	5.43427	4527.91	6.05512	8.56237
GE1	3/29/2021	05:45:59.746000	10.2274	5.43531	4559.93	6.05454	8.56237
GE1	3/29/2021	05:47:02.781000	10.4638	5.43778	4492.1	6.07328	8.4964
GE1	3/29/2021	05:48:04.913000	11.3047	5.38002	4427.53	6.06573	8.39583
GE1	3/29/2021	05:49:08.150000	11.8254	5.34314	4465.71	6.05973	8.32034
GE1	3/29/2021	05:50:11	12.0613	5.32816	4410.45	6.05895	8.28574
GE1	3/29/2021	05:51:13.686000	12.1266	5.3188	4411.86	6.05281	8.26686
GE1	3/29/2021	05:52:16.196000	12.1555	5.32285	4429.38	6.0594	8.25742
GE1	3/29/2021	05:53:18.823000	12.0443	5.32664	4415.73	6.05605	8.27315
GE1	3/29/2021	05:54:21.645000	11.938	5.35199	4385.35	6.07752	8.27001
GE1	3/29/2021	05:55:24.395000	11.83	5.33039	4551.49	6.04559	8.28574
GE1	3/29/2021	05:56:27.064000	11.7446	5.32567	4572.74	6.03439	8.35138
GE1	3/29/2021	05:57:29.734000	11.7065	5.35037	4457.71	6.05976	8.36711
GE1	3/29/2021	05:58:33.009000	11.6134	5.32395	4555.01	6.02348	8.3172
GE1	3/29/2021	05:59:35.049000	11.5982	5.35167	4493.58	6.0538	8.36397
GE1	3/29/2021	06:00:38.427000	11.5296	5.3633	4473.68	6.06226	8.31405
GE1	3/29/2021	06:01:41.171000	11.4438	5.37044	4480.71	6.06444	8.32034
GE1	3/29/2021	06:02:43.557000	11.254	5.35434	4609.17	6.03333	8.43631
GE1	3/29/2021	06:03:46.715000	10.9711	5.35099	4700.7	6.0104	8.42726
GE1	3/29/2021	06:04:49.398000	10.7314	5.38731	4672.42	6.03494	8.44612
GE1	3/29/2021	06:05:51.773000	10.5158	5.41482	4608.33	6.05115	8.47755
GE1	3/29/2021	06:06:54.616000	10.43	5.42927	4549.4	6.06148	8.48383
GE1	3/29/2021	06:07:57.259000	10.3051	5.43566	4500.67	6.06016	8.56204
GE1	3/29/2021	06:09:00.354000	10.2791	5.4411	4512.49	6.06448	8.50897
GE1	3/29/2021	06:10:02.766000	10.2307	5.44124	4517.44	6.06135	8.54038
GE1	3/29/2021	06:11:05.817000	10.1345	5.44171	4534.37	6.0554	8.54353
GE1	3/29/2021	06:12:07.913000	10.086	5.46701	4431.76	6.08026	8.55923
GE1	3/29/2021	06:13:10.672000	9.72088	5.4802	4539.81	6.07029	8.64401
GE1	3/29/2021	06:14:14.138000	9.30839	5.49624	4580.05	6.06037	8.68168
GE1	3/29/2021	06:15:16.765000	9.33417	5.50985	4514.16	6.07709	8.62859
GE1	3/29/2021	06:16:19.157000	9.19579	5.49781	4619.96	6.05458	8.72561
GE1	3/29/2021	06:17:22.314000	9.16591	5.51719	4505.24	6.07392	8.74129
GE1	3/29/2021	06:18:24.680000	9.11542	5.53272	4454.58	6.08763	8.74757
GE1	3/29/2021	06:19:27.344000	9.08749	5.52206	4530.24	6.07404	8.69762
GE1	3/29/2021	06:20:30.505000	9.20374	5.52146	4522.83	6.08115	8.69134
GE1	3/29/2021	06:21:33.405000	9.12882	5.50679	4571.19	6.05999	8.77894
GE1	3/29/2021	06:22:35.613000	9.10354	5.49888	4676.9	6.04961	8.78521
GE1	3/29/2021	06:23:38.403000	9.23956	5.46283	4765.89	6.01896	8.79776
GE1	3/29/2021	06:24:41.501000	9.15298	5.50098	4659.17	6.05522	8.8103
GE1	3/29/2021	06:25:44.188000	9.16717	5.46122	4789.87	6.01238	8.76348
GE1	3/29/2021	06:26:46.622000	9.11422	5.46183	4845.02	6.00955	8.75407
GE1	3/29/2021	06:27:49.343000	9.11554	5.4634	4809.25	6.01137	8.76348
GE1	3/29/2021	06:28:51.944000	9.16768	5.48212	4744.87	6.03542	8.8103
GE1	3/29/2021	06:29:54.846000	9.32102	5.46263	4747.82	6.02415	8.75407
GE1	3/29/2021	06:30:57.898000	9.19643	5.45029	4850.86	6.00228	8.78229
GE1	3/29/2021	06:32:00.325000	9.11441	5.47403	4755.38	6.02299	8.78229
GE1	3/29/2021	06:33:03.191000	9.11656	5.44992	4872.22	5.99661	8.77916
GE1	3/29/2021	06:34:05.873000	9.16657	5.46662	4815.35	6.01829	8.77602
GE1	3/29/2021	06:35:08.872000	9.17199	5.49667	4633.17	6.05173	8.76975
GE1	3/29/2021	06:36:11.419000	9.14907	5.45946	4848.72	6.00925	8.8542
GE1	3/29/2021	06:37:14.325000	9.2413	5.45982	4797.77	6.01576	8.84792
GE1	3/29/2021	06:38:16.643000	9.28388	5.48201	4698.56	6.04303	8.76975
GE1	3/29/2021	06:39:19.444000	9.15592	5.51452	4585.18	6.07031	8.77288
GE1	3/29/2021	06:40:22.365000	9.22185	5.49087	4615.9	6.04867	8.77916
GE1	3/29/2021	06:41:24.933000	9.18257	5.48726	4681.82	6.04208	8.85733
GE1	3/29/2021	06:42:27.833000	9.11088	5.50077	4571.62	6.05217	8.8636
GE1	3/29/2021	06:43:30.859000	9.12637	5.47945	4711.31	6.02975	8.81991
GE1	3/29/2021	06:44:33.063000	9.17446	5.47702	4736.02	6.03026	8.873
GE1	3/29/2021	06:45:36.011000	9.26868	5.46524	4703.37	6.02354	8.81363
GE1	3/29/2021	06:46:38.680000	9.18965	5.47648	4675.03	6.03068	8.873
GE1	3/29/2021	06:47:41.375000	9.13116	5.50894	4580.07	6.06251	8.86047
GE1	3/29/2021	06:48:44.415000	9.24368	5.49489	4595.7	6.05456	8.873
GE1	3/29/2021	06:49:46.929000	9.30359	5.47906	4613.25	6.0411	8.79462
GE1	3/29/2021	06:50:49.321000	11.4457	5.32636	4636.61	6.01479	8.54353
GE1	3/29/2021	06:51:52.310000	12.3884	5.2805	4505.55	6.02717	8.41468
GE1	3/29/2021	06:52:55.290000	12.6979	5.26913	4518.13	6.03551	8.42059
GE1	3/29/2021	06:53:57.824000	12.776	5.24246	4618.72	6.01034	8.32664
GE1	3/29/2021	06:55:00.869000	12.7281	5.25485	4561.19	6.02124	8.37341
GE1	3/29/2021	06:56:03.415000	12.5795	5.26497	4585.19	6.02257	8.32349
GE1	3/29/2021	06:57:05.998000	12.3504	5.27407	4527.92	6.01722	8.3172
GE1	3/29/2021	06:58:08.878000	12.2271	5.27508	4601.62	6.00992	8.32664
GE1	3/29/2021	06:59:11.548000	12.1083	5.27846	4665.15	6.00564	8.34551
GE1	3/29/2021	07:00:14.158000	12.0194	5.28506	4653.44	6.00708	8.35494
GE1	3/29/2021	07:01:17.045000	11.9243	5.28966	4659.8	6.00581	8.35179
GE1	3/29/2021	07:02:19.468000	11.7942	5.34574	4507.15	6.06053	8.34866
GE1	3/29/2021	07:03:22.559000	11.7593	5.34906	4422.78	6.0619	8.34236
GE1	3/29/2021	07:04:25.554000	11.7438	5.33916	4510.6	6.04962	8.33922
GE1	3/29/2021	07:05:27.893000	11.644	5.35132	4429.9	6.05654	8.42688
GE1	3/29/2021	07:06:30.680000	11.5562	5.33321	4573.18	6.03006	8.38639
GE1	3/29/2021	07:07:33.477000	11.2354	5.37289	4458.09	6.05297	8.49605
GE1	3/29/2021	07:08:36.544000	10.886	5.39751	4498.23	6.05686	8.4744
GE1	3/29/2021	07:09:38.976000	10.6426	5.42671	4462.33	6.07304	8.50268
GE1	3/29/2021	07:10:41.997000	10.0632	5.44315	4516.81	6.0522	8.56895
GE1	3/29/2021	07:11:44.842000	9.34357	5.49139	4562.3	6.05736	8.63801
GE1	3/29/2021	07:12:47.250000	9.02869	5.52024	4467.93	6.06811	8.70075
GE1	3/29/2021	07:13:49.914000	8.93439	5.52376	4504.43	6.06569	8.77894
GE1	3/29/2021	07:14:52.737000	8.94724	5.51116	4539.04	6.05271	8.8103
GE1	3/29/2021	07:15:55.241000	8.9259	5.51606	4567.82	6.05667	8.75407
GE1	3/29/2021	07:16:58.148000	9.10064	5.51869	4479.43	6.07121	8.80403
GE1	3/29/2021	07:18:00.856000	8.97774	5.51445	4537.4	6.05836	8.77602
GE1	3/29/2021	07:19:03.800000	8.94627	5.49298	4598.92	6.03268	8.86047
GE1	3/29/2021	07:20:06.011000	9.02532	5.5011	4554.03	6.04685	8.84792
GE1	3/29/2021	07:21:09.419000	9.01567	5.50617	4525.25	6.05178	8.85733
GE1	3/29/2021	07:22:11.936000	9.04405	5.5097	4492.87	6.05755	8.85106
GE1	3/29/2021	07:23:14.587000	9.06433	5.52215	4422.51	6.07259	8.77288
GE1	3/29/2021	07:24:17.447000	9.10792	5.4994	4570.81	6.05047	8.8636
GE1	3/29/2021	07:25:20.051000	9.09263	5.50221	4593	6.05255	8.86673
GE1	3/29/2021	07:26:23.086000	9.16658	5.48922	4627.84	6.04317	8.81677
GE1	3/29/2021	07:27:25.831000	9.18739	5.50444	4547.51	6.06132	8.86673
GE1	3/29/2021	07:28:28.404000	9.19956	5.49293	4631.58	6.04946	8.873
GE1	3/29/2021	07:29:31.328000	9.15458	5.48286	4660.19	6.03537	8.81363
GE1	3/29/2021	07:30:33.446000	9.2099	5.50063	4586.26	6.05862	8.81677
GE1	3/29/2021	07:31:36.661000	9.27282	5.46264	4746.58	6.02095	8.81677
GE1	3/29/2021	07:32:39.437000	9.25894	5.50222	4545.06	6.06365	8.81677
GE1	3/29/2021	07:33:41.961000	9.38122	5.49174	4562.04	6.06027	8.8636
GE1	3/29/2021	07:34:44.665000	9.43426	5.49225	4555.16	6.06438	8.84792
GE1	3/29/2021	07:35:47.860000	10.4452	5.4189	4536.06	6.05093	8.64401
GE1	3/29/2021	07:36:50.579000	12.3677	5.30677	4408.2	6.05572	8.40525
GE1	3/29/2021	07:37:52.927000	13.3278	5.24468	4346.46	6.05117	8.27945
GE1	3/29/2021	07:38:55.620000	14.0268	5.19942	4398.23	6.04773	8.22234
GE1	3/29/2021	07:39:58.604000	14.4769	5.17386	4374.59	6.04966	8.14989
GE1	3/29/2021	07:41:01.216000	14.8689	5.13515	4443.95	6.03205	8.08058
GE1	3/29/2021	07:42:03.874000	15.1707	5.10992	4363.2	6.02377	8.02068
GE1	3/29/2021	07:43:06.779000	15.231	5.10108	4358.93	6.01762	7.95229
GE1	3/29/2021	07:44:09.763000	15.6069	5.09423	4355.28	6.03631	7.93809
GE1	3/29/2021	07:45:12.442000	15.3525	5.09255	4404.38	6.01618	7.96776
GE1	3/29/2021	07:46:14.809000	15.3369	5.08415	4411.92	6.00515	7.92547
GE1	3/29/2021	07:47:17.637000	15.3692	5.10583	4282.01	6.03307	7.87687
GE1	3/29/2021	07:48:20.423000	15.4987	5.08492	4353.1	6.01756	7.90496
GE1	3/29/2021	07:49:23.404000	15.871	5.07468	4376.06	6.03203	7.83741
GE1	3/29/2021	07:50:26.165000	15.9673	5.06591	4432.64	6.0285	7.79985
GE1	3/29/2021	07:51:28.577000	16.3399	5.00959	4561.73	5.98803	7.803
GE1	3/29/2021	07:52:31.339000	15.9019	5.09323	4308.61	6.0563	7.79511
GE1	3/29/2021	07:53:34.395000	15.7044	5.10984	4253.49	6.06181	7.79511
GE1	3/29/2021	07:54:37.101000	15.7688	5.10614	4257.24	6.06206	7.773
GE1	3/29/2021	07:55:39.689000	16.0991	5.06465	4338.6	6.03647	7.77458
GE1	3/29/2021	07:56:42.261000	16.9668	4.99964	4349.1	6.02126	7.49149
GE1	3/29/2021	07:57:44.994000	19.1182	4.84929	4303.15	5.99553	7.59392
GE1	3/29/2021	07:58:48.191000	16.365	5.02399	4481.19	6.00705	7.71648
GE1	3/29/2021	07:59:50.545000	16.1851	5.04659	4455.55	6.02111	7.71332
GE1	3/29/2021	08:00:53.523000	16.3066	5.02403	4491.95	6.0029	7.71016
GE1	3/29/2021	08:01:56.280000	16.4414	5.01788	4467.98	6.00523	7.66311
GE1	3/29/2021	08:02:59.018000	16.7689	4.98332	4493.86	5.98733	7.64256
GE1	3/29/2021	08:04:01.447000	17.682	4.92112	4492.41	5.97818	7.57653
GE1	3/29/2021	08:05:04.472000	17.0505	4.95418	4509.04	5.97252	7.59866
GE1	3/29/2021	08:06:07.183000	20.0723	4.76576	4436.94	5.96258	7.17366
GE1	3/29/2021	08:07:09.716000	19.8346	4.77002	4490.43	5.95023	7.42858
GE1	3/29/2021	08:08:12.288000	17.2748	4.94488	4542.64	5.97748	7.57811
GE1	3/29/2021	08:09:15.476000	16.405	5.0028	4502.32	5.98457	7.6394
GE1	3/29/2021	08:10:18.244000	16.0701	5.03441	4508.79	5.99835	7.68646
GE1	3/29/2021	08:11:20.862000	15.7295	5.05089	4550.58	5.99366	7.707
GE1	3/29/2021	08:12:23.340000	15.3253	5.07608	4413.73	5.9948	7.7149
GE1	3/29/2021	08:13:26.041000	15.0902	5.08028	4463.53	5.98316	7.72754
GE1	3/29/2021	08:14:29.187000	14.987	5.07753	4553.21	5.97266	7.77458
GE1	3/29/2021	08:15:31.952000	14.8041	5.10394	4556.98	5.99083	7.78721
GE1	3/29/2021	08:16:33.971000	14.5806	5.12618	4537.8	6.00118	7.79195
GE1	3/29/2021	08:17:37.007000	14.4543	5.1415	4446.44	6.01024	7.79985
GE1	3/29/2021	08:18:39.794000	14.345	5.13801	4507.23	5.99849	7.81564
GE1	3/29/2021	08:19:42.534000	14.2533	5.12009	4670.61	5.97118	7.85635
GE1	3/29/2021	08:20:45.276000	14.1475	5.12997	4633.76	5.97532	7.86898
GE1	3/29/2021	08:21:48.099000	14.1488	5.11874	4681.69	5.96235	7.90181
GE1	3/29/2021	08:22:50.753000	14.064	5.16173	4574.54	6.00648	7.90338
GE1	3/29/2021	08:23:53.377000	13.9963	5.13539	4729.99	5.97112	7.8816
GE1	3/29/2021	08:24:56.541000	13.9432	5.11517	4817.37	5.94394	7.88634
GE1	3/29/2021	08:25:58.887000	13.8602	5.13317	4727.66	5.95912	7.9239
cal	3/29/2021	08:27:02.059000	13.8293	5.14724	4672.14	5.97331	7.92705
cal	3/29/2021	08:28:04.537000	13.7723	5.14599	4637.56	5.96791	7.92547
cal	3/29/2021	08:29:07.517000	13.7059	5.14673	4670.87	5.96418	7.93494
cal	3/29/2021	08:30:10.235000	13.4439	1.34545	479.758	1.55443	0.047891
cal	3/29/2021	08:31:12.645000	8.02032	-0.00555	3.99485	-0.006034	0.042171
cal	3/29/2021	08:32:15.364000	5.94898	-7.1e-05	3.5218	-7.6e-05	0.038945
cal	3/29/2021	08:33:18.115000	5.31586	-0.001592	2.30114	-0.001682	0.035963
cal	3/29/2021	08:34:20.911000	5.07687	-7e-05	1.90866	-7.3e-05	0.032981
cal	3/29/2021	08:35:23.928000	4.75915	-0.009462	2.18599	-0.009935	0.032981
cal	3/29/2021	08:36:26.418000	3.68881	-0.002089	2.17315	-0.002169	0.030014
cal	3/29/2021	08:37:29.603000	2.76203	2.88187	23.7528	2.96373	17.1986
cal	3/29/2021	08:38:32.134000	2.42086	18.7306	104.082	19.1953	17.2541
cal	3/29/2021	08:39:34.610000	2.04862	18.8696	104.793	19.2643	17.6007
cal	3/29/2021	08:40:37.358000	1.50333	18.9516	106.021	19.2408	17.8721
cal	3/29/2021	08:41:40.447000	1.05924	19.0816	106.916	19.2859	18.0033
cal	3/29/2021	08:42:42.907000	0.877461	19.1013	106.678	19.2704	18.174
cal	3/29/2021	08:43:46.060000	0.864518	19.1275	106.712	19.2943	18.3415
cal	3/29/2021	08:44:48.489000	0.811603	19.1397	106.096	19.2963	18.4795
cal	3/29/2021	08:45:51.333000	0.492328	19.1717	106.392	19.2665	18.7141
cal	3/29/2021	08:46:54.097000	0.265844	19.2109	107.044	19.2621	18.8342
cal	3/29/2021	08:47:56.397000	0.197875	19.2433	106.96	19.2815	18.9572
cal	3/29/2021	08:50:23.546000	0.069623	19.0563	105.128	19.0696	18.1912
cal	3/29/2021	08:52:16.917000	0.06077	18.8533	103.995	18.8647	18.0755
cal	3/29/2021	08:54:12.522000	0.054614	18.4952	102.186	18.5053	18.2011
cal	3/29/2021	08:55:15.033000	0.046118	18.5108	102.3	18.5193	18.1461
cal	3/29/2021	08:57:10.937000	0.050734	18.3473	101.551	18.3566	18.0098
cal	3/29/2021	08:58:13.186000	0.057117	18.3603	101.309	18.3708	18.1931
cal	3/29/2021	08:59:16.053000	0.043734	18.3655	101.225	18.3735	18.0014
cal	3/29/2021	09:00:18.749000	0.050717	18.3471	101.086	18.3564	18.048
cal	3/29/2021	09:01:21.452000	0.047595	18.3387	101.023	18.3475	18.2341
cal	3/29/2021	09:02:24.539000	0.109387	18.2652	118.316	18.2852	18.1586
cal	3/29/2021	09:03:27.221000	11.8363	5.51944	4148.41	6.26044	8.50812
cal	3/29/2021	09:04:29.653000	12.4497	5.09596	4385.01	5.82061	8.2546
GE1	3/29/2021	09:05:32.352000	12.5001	5.10264	4226.15	5.83159	8.06344
GE1	3/29/2021	09:06:35.093000	12.513	5.08671	4336.67	5.81424	7.97211
GE1	3/29/2021	09:07:37.911000	12.4511	5.07171	4374.84	5.793	7.87965
GE1	3/29/2021	09:08:40.612000	12.4595	5.05685	4368.21	5.77658	7.83252
GE1	3/29/2021	09:09:43.313000	12.4737	5.07683	4297.74	5.80035	7.76984
GE1	3/29/2021	09:10:46.434000	12.5106	5.08648	4286.48	5.81383	7.69771
GE1	3/29/2021	09:11:49.146000	12.455	5.05539	4367.12	5.77462	7.6413
GE1	3/29/2021	09:12:51.568000	12.4952	5.06388	4417.81	5.78697	7.61455
GE1	3/29/2021	09:13:54.674000	12.5362	5.10094	4203.9	5.83206	7.54237
GE1	3/29/2021	09:14:57.356000	12.4761	5.06069	4410.07	5.78207	7.53765
GE1	3/29/2021	09:15:59.892000	12.4311	5.01291	4678.27	5.72454	7.52347
GE1	3/29/2021	09:17:02.615000	12.4731	5.06186	4430.39	5.78321	7.52662
GE1	3/29/2021	09:18:05.433000	12.4704	5.05742	4399.14	5.77795	7.49827
GE1	3/29/2021	09:19:07.972000	12.4276	5.04252	4453.18	5.75812	7.44969
GE1	3/29/2021	09:20:10.763000	12.4377	5.05178	4442.01	5.76935	7.39165
GE1	3/29/2021	09:21:13.855000	12.3697	4.9933	4763.06	5.69815	7.41371
GE1	3/29/2021	09:22:16.270000	12.4056	5.03449	4520.81	5.7475	7.37903
GE1	3/29/2021	09:23:19.302000	12.4347	5.04127	4502.82	5.75716	7.38061
GE1	3/29/2021	09:24:22.348000	12.4329	5.0302	4474.85	5.74439	7.39007
GE1	3/29/2021	09:25:25.026000	12.4739	5.0321	4326.41	5.74925	7.36484
GE1	3/29/2021	09:26:27.176000	12.4117	4.97186	4576.99	5.6764	7.3743
GE1	3/29/2021	09:27:30.318000	12.427	4.98351	4503.35	5.69069	7.37903
GE1	3/29/2021	09:28:32.760000	12.5048	5.01363	4342.95	5.73018	7.32571
GE1	3/29/2021	09:29:35.405000	12.4058	4.96904	4575.99	5.6728	7.32729
GE1	3/29/2021	09:30:38.467000	12.4316	4.95749	4624.37	5.66128	7.32413
GE1	3/29/2021	09:31:40.843000	12.444	5.00936	4296.02	5.72132	7.3194
GE1	3/29/2021	09:32:43.631000	12.4505	4.98638	4464.65	5.6955	7.30836
GE1	3/29/2021	09:33:47.104000	12.431	4.98568	4490.98	5.69344	7.29732
GE1	3/29/2021	09:34:49.059000	12.4217	4.9628	4610.22	5.6667	7.31782
GE1	3/29/2021	09:35:51.797000	12.4216	4.97967	4515.26	5.68595	7.31782
GE1	3/29/2021	09:36:54.546000	12.5056	5.0121	4296.45	5.72849	7.30205
GE1	3/29/2021	09:37:57.673000	12.4387	4.99294	4414.04	5.70223	7.29574
GE1	3/29/2021	09:39:00.593000	12.4795	4.9921	4350.11	5.70393	7.30205
GE1	3/29/2021	09:40:03.177000	12.4865	5.00736	4330.3	5.72181	7.29416
GE1	3/29/2021	09:41:05.875000	12.4238	4.98674	4469.11	5.69417	7.25345
GE1	3/29/2021	09:42:08.555000	12.4766	5.01363	4330.99	5.72833	7.2566
GE1	3/29/2021	09:43:11.510000	12.4899	5.0071	4301.24	5.72174	7.29732
GE1	3/29/2021	09:44:13.725000	12.4172	4.96766	4544.25	5.67196	7.29259
GE1	3/29/2021	09:45:16.986000	12.4386	4.95677	4612.08	5.66091	7.29416
GE1	3/29/2021	09:46:19.760000	12.4837	5.00627	4347.72	5.72039	7.2989
GE1	3/29/2021	09:47:22.386000	12.4389	4.95378	4638.84	5.65751	7.27681
GE1	3/29/2021	09:48:24.730000	12.4191	4.94579	4656.9	5.64711	7.29259
GE1	3/29/2021	09:49:27.582000	12.459	4.97363	4508.58	5.68149	7.29259
GE1	3/29/2021	09:50:30.256000	12.4478	4.98018	4438.47	5.68824	7.29416
GE1	3/29/2021	09:51:32.970000	12.5031	5.00047	4391.99	5.71502	7.29416
GE1	3/29/2021	09:52:35.951000	12.4484	4.98001	4416.07	5.68808	7.2566
GE1	3/29/2021	09:53:38.431000	12.4263	4.97938	4422.62	5.68593	7.30363
GE1	3/29/2021	09:54:41.460000	12.4694	4.99239	4390.64	5.7036	7.2566
GE1	3/29/2021	09:55:43.908000	12.4513	5.00871	4331.47	5.72105	7.25818
GE1	3/29/2021	09:56:47.200000	12.5325	5.0139	4249.76	5.7323	7.23609
GE1	3/29/2021	09:57:49.359000	12.4595	4.9882	4455.66	5.69816	7.25818
GE1	3/29/2021	09:58:52.465000	12.4745	4.99393	4396.03	5.70569	7.30047
GE1	3/29/2021	09:59:55.173000	12.4928	5.01311	4290.21	5.72879	7.29259
GE1	3/29/2021	10:00:57.578000	12.4997	4.98612	4432.79	5.69841	7.29574
GE1	3/29/2021	10:02:00.738000	12.5194	5.00853	4334.15	5.72531	7.25502
GE1	3/29/2021	10:03:03.058000	12.5024	4.99748	4342.59	5.71156	7.31309
GE1	3/29/2021	10:04:05.819000	12.4389	4.96189	4525.19	5.66678	7.29732
GE1	3/29/2021	10:05:08.700000	12.4768	4.98018	4467.03	5.69013	7.2989
GE1	3/29/2021	10:06:11.307000	12.512	5.00872	4354.93	5.72504	7.25187
GE1	3/29/2021	10:07:14.536000	12.4662	4.96246	4583.43	5.6692	7.30363
GE1	3/29/2021	10:08:17.709000	12.412	4.94421	4653.85	5.64485	7.29416
GE1	3/29/2021	10:09:20.011000	12.5437	5.01524	4280.33	5.73457	7.30205
GE1	3/29/2021	10:10:22.590000	12.5036	5.01453	4243.26	5.73113	7.29732
GE1	3/29/2021	10:11:25.654000	12.4969	4.99362	4318.42	5.70679	7.27207
GE1	3/29/2021	10:12:27.762000	12.4825	4.98254	4405.25	5.6932	7.34276
GE1	3/29/2021	10:13:30.512000	12.4352	4.98179	4454.23	5.68926	7.30678
GE1	3/29/2021	10:14:33.470000	12.5156	5.02028	4230.3	5.73849	7.27681
GE1	3/29/2021	10:15:35.950000	12.5449	5.01832	4234.36	5.73817	7.25345
GE1	3/29/2021	10:16:39.063000	12.5489	5.02829	4219.95	5.74983	7.25345
GE1	3/29/2021	10:17:41.772000	12.4885	5.01101	4333.47	5.72611	7.3194
GE1	3/29/2021	10:18:44.291000	12.4574	4.97447	4483.37	5.68234	7.29574
GE1	3/29/2021	10:19:46.934000	12.432	4.96457	4572.82	5.66939	7.32256
GE1	3/29/2021	10:20:50.095000	12.4887	5.00819	4301.93	5.7229	7.2989
GE1	3/29/2021	10:21:52.831000	12.4623	5.00281	4348.19	5.71503	7.30363
GE1	3/29/2021	10:22:55.608000	12.473	4.99562	4361.1	5.70751	7.30363
GE1	3/29/2021	10:23:57.831000	12.5654	5.0246	4185.99	5.7467	7.31309
GE1	3/29/2021	10:25:00.877000	12.5164	5.00889	4295.23	5.72552	7.30047
GE1	3/29/2021	10:26:03.679000	12.4595	4.97853	4449.83	5.68711	7.31625
GE1	3/29/2021	10:27:06.483000	12.5222	5.02262	4208.01	5.74159	7.30047
GE1	3/29/2021	10:28:08.995000	12.4916	5.0241	4255.33	5.74127	7.31467
GE1	3/29/2021	10:29:12.188000	12.4792	4.98804	4379.97	5.69926	7.32098
GE1	3/29/2021	10:30:14.569000	12.4628	4.98874	4395.95	5.699	7.3194
GE1	3/29/2021	10:31:17.052000	12.4625	4.98545	4433.88	5.69521	7.36327
GE1	3/29/2021	10:32:20.448000	12.504	5.00648	4272.19	5.72195	7.31625
GE1	3/29/2021	10:33:22.569000	12.4355	4.96317	4520.72	5.66801	7.31625
GE1	3/29/2021	10:34:25.373000	12.5132	5.00498	4333.34	5.72084	7.36169
GE1	3/29/2021	10:35:28.683000	12.5543	5.02072	4244.69	5.74153	7.2989
GE1	3/29/2021	10:36:30.892000	12.445	4.99347	4374.74	5.70323	7.31467
GE1	3/29/2021	10:37:33.462000	12.5074	4.99897	4347.07	5.71359	7.32098
GE1	3/29/2021	10:38:36.255000	12.483	5.0112	4269.49	5.72597	7.30678
GE1	3/29/2021	10:39:38.944000	12.4588	4.97661	4460.68	5.68488	7.31625
GE1	3/29/2021	10:40:42.049000	12.4783	4.9966	4338.95	5.70898	7.30363
GE1	3/29/2021	10:41:44.507000	12.4845	5.00553	4313.39	5.71959	7.32571
GE1	3/29/2021	10:42:47.646000	12.4942	4.99653	4373.11	5.70995	7.32098
GE1	3/29/2021	10:43:50.344000	12.4989	5.00604	4311.54	5.72112	7.368
GE1	3/29/2021	10:44:53.186000	12.4969	5.01159	4358.78	5.72733	7.36327
GE1	3/29/2021	10:45:56.638000	12.4398	4.98825	4397.77	5.69694	7.32413
GE1	3/29/2021	10:46:58.620000	12.5099	5.02508	4249.96	5.7436	7.30521
GE1	3/29/2021	10:48:00.975000	12.4643	4.99699	4349.44	5.70852	7.32571
GE1	3/29/2021	10:49:03.747000	12.475	5.00454	4297.39	5.71784	7.32256
GE1	3/29/2021	10:50:06.651000	12.4753	4.99719	4355.38	5.70947	7.31625
GE1	3/29/2021	10:51:09.162000	12.4473	4.98239	4405.2	5.69073	7.36958
GE1	3/29/2021	10:52:11.843000	12.4271	4.99021	4366.97	5.69835	7.32098
GE1	3/29/2021	10:53:15.079000	12.4497	4.99443	4334.41	5.70464	7.3743
GE1	3/29/2021	10:54:17.678000	12.4355	4.98233	4385.05	5.6899	7.37115
GE1	3/29/2021	10:55:20.462000	12.4121	4.98145	4465.9	5.68738	7.37273
GE1	3/29/2021	10:56:22.983000	12.5109	5.02513	4179.85	5.74373	7.36484
GE1	3/29/2021	10:57:25.959000	12.4446	4.98299	4380.72	5.69124	7.36011
GE1	3/29/2021	10:58:28.261000	12.4582	4.98409	4418.98	5.69338	7.37115
GE1	3/29/2021	10:59:31.156000	12.5116	5.03066	4228.09	5.75008	7.36958
GE1	3/29/2021	11:00:33.840000	12.4937	5.00656	4268.11	5.72137	7.32729
GE1	3/29/2021	11:01:36.505000	12.506	5.01234	4277.72	5.72879	7.32098
GE1	3/29/2021	11:02:39.413000	12.4815	4.99552	4325.58	5.70796	7.36642
GE1	3/29/2021	11:03:42.091000	12.4527	4.95846	4535.72	5.66375	7.3743
GE1	3/29/2021	11:04:44.708000	12.4666	4.9771	4430.39	5.68594	7.36642
GE1	3/29/2021	11:05:47.889000	12.5259	5.0088	4259.09	5.72604	7.368
GE1	3/29/2021	11:06:50.254000	12.4926	4.99652	4297.91	5.70983	7.36327
GE1	3/29/2021	11:07:52.969000	12.5382	5.02603	4147.19	5.74655	7.37273
GE1	3/29/2021	11:08:56.401000	12.4285	4.96338	4510.05	5.6678	7.34463
GE1	3/29/2021	11:09:58.776000	12.467	4.96664	4508.13	5.67402	7.38061
GE1	3/29/2021	11:11:01.169000	12.5174	4.98633	4378.61	5.69979	7.36327
GE1	3/29/2021	11:12:04.007000	12.4457	4.96354	4526.67	5.66909	7.38219
GE1	3/29/2021	11:13:06.967000	12.4882	4.97471	4442.49	5.68462	7.36327
GE1	3/29/2021	11:14:09.393000	12.4784	4.96409	4481.44	5.67185	7.3743
GE1	3/29/2021	11:15:12.141000	12.4626	4.94762	4566.3	5.65201	7.38061
GE1	3/29/2021	11:16:14.971000	12.4162	4.96958	4526.85	5.67409	7.37273
GE1	3/29/2021	11:17:17.551000	12.4595	4.96817	4502.45	5.67528	7.34621
GE1	3/29/2021	11:18:20.811000	12.4387	4.96983	4528.16	5.67583	7.38219
GE1	3/29/2021	11:19:23.072000	12.4456	4.95816	4578.93	5.66294	7.3948
GE1	3/29/2021	11:20:26.137000	12.4436	4.97424	4524.41	5.68118	7.38849
GE1	3/29/2021	11:21:28.953000	12.4007	4.92548	4754.17	5.62273	7.38534
GE1	3/29/2021	11:22:31.437000	12.4187	4.95792	4579.1	5.66094	7.38849
GE1	3/29/2021	11:23:34.334000	12.4295	4.96834	4510.11	5.67353	7.39322
GE1	3/29/2021	11:24:37.191000	12.4084	4.94924	4610.66	5.65036	7.38849
GE1	3/29/2021	11:25:39.538000	12.4265	4.97068	4469.45	5.67601	7.43708
GE1	3/29/2021	11:26:42.571000	12.403	4.96607	4487.48	5.66923	7.3948
GE1	3/29/2021	11:27:45.560000	12.3619	4.9721	4508.29	5.67345	7.39322
GE1	3/29/2021	11:28:47.690000	12.3349	4.94402	4644.25	5.63966	7.38534
GE1	3/29/2021	11:29:50.722000	12.3489	4.96915	4534.03	5.66924	7.40899
GE1	3/29/2021	11:30:53.550000	12.3987	4.9778	4393.71	5.68233	7.43078
GE1	3/29/2021	11:31:56.296000	12.3826	4.99323	4334.53	5.69891	7.43078
GE1	3/29/2021	11:32:58.967000	12.3627	4.97512	4450.86	5.67694	7.43078
GE1	3/29/2021	11:34:01.463000	12.3337	4.95744	4560.81	5.65489	7.41214
GE1	3/29/2021	11:35:04.662000	12.4078	4.99695	4347.96	5.70479	7.4292
GE1	3/29/2021	11:36:06.912000	12.362	4.96446	4506.4	5.66473	7.40741
GE1	3/29/2021	11:37:09.687000	12.4293	4.99399	4355.51	5.70281	7.40741
GE1	3/29/2021	11:38:12.509000	12.3398	4.95815	4533.81	5.6561	7.4292
GE1	3/29/2021	11:39:15.240000	12.2941	4.91749	4746.58	5.6068	7.45284
GE1	3/29/2021	11:40:17.796000	12.3078	4.93684	4633.83	5.62974	7.45914
GE1	3/29/2021	11:41:20.955000	12.3466	4.958	4582.89	5.65636	7.43551
GE1	3/29/2021	11:42:23.278000	12.3409	4.95137	4557.99	5.64844	7.43708
GE1	3/29/2021	11:43:26.006000	12.3196	4.93998	4645.7	5.63407	7.45284
GE1	3/29/2021	11:44:28.774000	12.3378	4.94146	4643.87	5.63693	7.41529
GE1	3/29/2021	11:45:31.529000	12.3476	4.96457	4516.05	5.66392	7.43708
GE1	3/29/2021	11:46:34.622000	12.4123	4.99421	4329.58	5.70195	7.40741
GE1	3/29/2021	11:47:37.014000	12.3983	4.98711	4357.62	5.69294	7.41529
GE1	3/29/2021	11:48:40.216000	12.4638	5.02127	4193.01	5.73622	7.43078
GE1	3/29/2021	11:49:42.876000	12.4028	4.97621	4375.71	5.68079	7.39322
GE1	3/29/2021	11:50:45.256000	12.4573	5.00288	4298.54	5.71479	7.4292
GE1	3/29/2021	11:51:48.367000	12.465	5.00343	4286.71	5.71593	7.43078
GE1	3/29/2021	11:52:50.753000	12.4063	4.9817	4392.86	5.68729	7.41214
GE1	3/29/2021	11:53:53.801000	12.1417	4.89193	4222.78	5.56798	7.41056
GE1	3/29/2021	11:54:56.594000	11.6901	4.6896	4069.81	5.31039	7.40741
GE1	3/29/2021	11:55:58.938000	11.6448	4.6772	4170.17	5.29363	7.40741
GE1	3/29/2021	11:57:01.994000	11.6481	4.69202	4091.3	5.31061	7.3948
GE1	3/29/2021	11:58:04.705000	11.7079	4.69812	4206.16	5.32111	7.41214
GE1	3/29/2021	11:59:07.147000	11.6434	4.68355	4196.79	5.30073	7.41214
GE1	3/29/2021	12:00:09.992000	11.7167	4.71048	4105.61	5.33564	7.39322
GE1	3/29/2021	12:01:12.921000	11.7586	4.72323	4070.47	5.35262	7.43236
GE1	3/29/2021	12:02:15.307000	11.6936	4.71251	4010.29	5.33655	7.43708
GE1	3/29/2021	12:03:18.892000	11.7084	4.71888	3967.81	5.34465	7.39322
GE1	3/29/2021	12:04:20.805000	11.6605	4.6782	4160.8	5.29571	7.41529
GE1	3/29/2021	12:05:23.525000	11.6337	4.66166	4175.35	5.27538	7.41529
GE1	3/29/2021	12:06:26.389000	11.6929	4.71794	3954.68	5.34265	7.43393
GE1	3/29/2021	12:07:29.184000	11.6896	4.69876	4037.23	5.32074	7.40741
GE1	3/29/2021	12:08:32.137000	11.6328	4.69455	4041.77	5.31255	7.40741
GE1	3/29/2021	12:09:34.962000	11.6607	4.71842	3979.18	5.34124	7.43708
GE1	3/29/2021	12:10:37.733000	11.6564	4.70461	3997.05	5.32536	7.43393
GE1	3/29/2021	12:11:40.207000	11.8232	4.78317	3984.76	5.42452	7.43393
GE1	3/29/2021	12:12:42.775000	12.0837	4.89974	4157.11	5.57319	7.45126
GE1	3/29/2021	12:13:45.843000	12.4177	5.03034	4229.65	5.74355	7.43393
GE1	3/29/2021	12:14:48.336000	12.3459	4.98331	4456.84	5.6852	7.45284
GE1	3/29/2021	12:15:51.343000	12.3683	4.98442	4395.57	5.68792	7.47017
GE1	3/29/2021	12:16:54.040000	12.3373	4.98492	4435.1	5.68648	7.45757
GE1	3/29/2021	12:17:56.439000	12.3184	4.97583	4496.08	5.67488	7.46387
GE1	3/29/2021	12:18:59.550000	12.3584	4.98839	4403.59	5.69181	7.44969
GE1	3/29/2021	12:20:02.741000	12.3865	5.01544	4320.3	5.72451	7.44811
GE1	3/29/2021	12:21:05.165000	12.3891	5.02764	4221.13	5.7386	7.44811
GE1	3/29/2021	12:22:07.393000	12.4004	5.01101	4315.07	5.72036	7.44969
GE1	3/29/2021	12:23:10.230000	12.3746	5.00082	4350.69	5.70704	7.45599
GE1	3/29/2021	12:24:13.195000	12.3697	4.99457	4374.59	5.6996	7.45757
GE1	3/29/2021	12:25:15.961000	12.3252	4.98443	4453.76	5.68513	7.46387
GE1	3/29/2021	12:26:18.333000	12.3535	5.01199	4301.67	5.71841	7.45757
GE1	3/29/2021	12:27:21.456000	12.359	4.98664	4372.44	5.68985	7.45757
GE1	3/29/2021	12:28:23.997000	12.3694	4.98647	4448.26	5.69033	7.46072
GE1	3/29/2021	12:29:26.552000	12.2794	4.97832	4468.95	5.6752	7.49827
GE1	3/29/2021	12:30:29.748000	12.353	5.01673	4286.75	5.7238	7.45757
GE1	3/29/2021	12:31:32.209000	12.3401	5.00201	4369.81	5.70615	7.45284
GE1	3/29/2021	12:32:35.300000	12.3338	5.01022	4326.05	5.71511	7.4623
GE1	3/29/2021	12:33:37.653000	12.3451	4.99886	4338.9	5.70289	7.47647
GE1	3/29/2021	12:34:40.733000	12.302	4.98401	4427.57	5.68315	7.47175
GE1	3/29/2021	12:35:43.052000	12.336	5.00108	4361.55	5.70483	7.47175
GE1	3/29/2021	12:36:45.767000	12.3261	5.00345	4378.81	5.70689	7.47805
GE1	3/29/2021	12:37:48.996000	12.3453	5.03479	4211.86	5.74389	7.4623
GE1	3/29/2021	12:38:51.467000	12.3053	5.00618	4357.23	5.70865	7.45442
GE1	3/29/2021	12:39:54.414000	12.2967	4.99884	4378.82	5.69972	7.47332
GE1	3/29/2021	12:40:57	12.3493	5.00463	4361.46	5.70974	7.49985
GE1	3/29/2021	12:41:59.978000	12.2924	4.98046	4411.82	5.67848	7.49985
GE1	3/29/2021	12:43:02.165000	12.3252	4.99843	4350.51	5.70111	7.45599
GE1	3/29/2021	12:44:04.935000	12.3735	5.01573	4295.91	5.72399	7.45914
GE1	3/29/2021	12:45:07.995000	12.3563	4.9992	4336	5.70401	7.49827
GE1	3/29/2021	12:46:10.391000	12.3677	4.99566	4359.77	5.70071	7.47805
GE1	3/29/2021	12:47:13.142000	12.3281	4.97544	4458.87	5.67507	7.47805
GE1	3/29/2021	12:48:16.195000	12.268	4.95832	4603.57	5.65167	7.4749
GE1	3/29/2021	12:49:18.785000	12.3081	4.97289	4495.21	5.67086	7.51717
GE1	3/29/2021	12:50:21.361000	12.3195	4.97066	4541.84	5.66906	7.51875
GE1	3/29/2021	12:51:24.092000	12.2627	4.92153	4747.43	5.60939	7.48277
GE1	3/29/2021	12:52:26.810000	12.3275	4.95772	4548.08	5.65482	7.4749
GE1	3/29/2021	12:53:29.599000	12.2683	4.91987	4760.3	5.60786	7.4812
GE1	3/29/2021	12:54:32.698000	12.3054	4.94269	4695.3	5.63625	7.52032
GE1	3/29/2021	12:55:35.416000	12.3335	4.96088	4551.31	5.65881	7.45599
GE1	3/29/2021	12:56:37.783000	12.3327	4.94539	4626.6	5.6411	7.47017
GE1	3/29/2021	12:57:40.560000	12.3137	4.95343	4573.86	5.64904	7.47962
GE1	3/29/2021	12:58:43.302000	12.3558	5.00821	4274.57	5.71426	7.47647
GE1	3/29/2021	12:59:46.343000	12.3093	4.96102	4571.07	5.6574	7.52032
GE1	3/29/2021	13:00:48.854000	12.2815	4.94325	4675.15	5.63536	7.46387
GE1	3/29/2021	13:01:51.931000	12.2857	4.97497	4501.3	5.67178	7.52662
GE1	3/29/2021	13:02:54.423000	12.287	4.98494	4513	5.68324	7.52505
GE1	3/29/2021	13:03:57.290000	12.2631	4.951	4623.09	5.643	7.52977
GE1	3/29/2021	13:04:59.776000	12.2372	4.95347	4693.37	5.64416	7.52347
GE1	3/29/2021	13:06:02.423000	12.189	4.92557	4768.12	5.60928	7.5282
GE1	3/29/2021	13:07:05.499000	12.2362	4.98701	4434.88	5.68231	7.47175
GE1	3/29/2021	13:08:08.276000	12.2497	4.98762	4441.38	5.68388	7.47805
GE1	3/29/2021	13:09:10.681000	12.2305	4.97224	4502.13	5.66511	7.52505
GE1	3/29/2021	13:10:13.801000	12.2593	4.97477	4499.39	5.66986	7.46072
GE1	3/29/2021	13:11:16.483000	12.2469	4.95947	4564.89	5.65162	7.5282
GE1	3/29/2021	13:12:18.880000	12.2409	4.9504	4603.01	5.64089	7.52662
GE1	3/29/2021	13:13:21.981000	12.2918	4.98095	4493.21	5.679	7.47962
GE1	3/29/2021	13:14:24.463000	12.2682	4.97188	4517.11	5.66714	7.52505
GE1	3/29/2021	13:15:27.364000	12.2617	4.97224	4508.57	5.66713	7.4812
GE1	3/29/2021	13:16:29.934000	12.3551	4.99175	4391.72	5.69543	7.47962
GE1	3/29/2021	13:17:32.890000	12.3482	4.959	4532.75	5.65761	7.5282
GE1	3/29/2021	13:18:35.281000	12.3326	4.94262	4646.89	5.63792	7.5282
GE1	3/29/2021	13:19:38.445000	12.3247	4.95535	4529.9	5.65194	7.48277
GE1	3/29/2021	13:20:40.919000	12.2932	4.94804	4546.16	5.64157	7.48277
GE1	3/29/2021	13:21:43.543000	12.3866	4.98578	4419.78	5.69065	7.45599
GE1	3/29/2021	13:22:46.343000	12.3381	4.96062	4505.87	5.65881	7.47017
GE1	3/29/2021	13:23:48.958000	12.3443	4.95183	4544.32	5.64918	7.47805
GE1	3/29/2021	13:24:51.740000	12.3899	4.96906	4455.25	5.6718	7.48277
GE1	3/29/2021	13:25:54.818000	12.4471	5.04022	4152.08	5.75677	7.45914
GE1	3/29/2021	13:26:57.704000	12.3897	4.99687	4355.9	5.70352	7.47332
GE1	3/29/2021	13:27:59.922000	12.4089	5.00516	4280.96	5.71423	7.47962
GE1	3/29/2021	13:29:03.163000	12.3766	4.9946	4324.35	5.70008	7.47647
GE1	3/29/2021	13:30:06.083000	12.337	4.97314	4485.95	5.67302	7.4749
GE1	3/29/2021	13:31:08.307000	12.4167	4.99796	4309.44	5.70652	7.48277
GE1	3/29/2021	13:32:11.248000	12.3852	5.00046	4305.78	5.70732	7.47962
GE1	3/29/2021	13:33:13.963000	12.3691	4.96182	4496.97	5.66218	7.49985
GE1	3/29/2021	13:34:16.372000	12.386	4.97603	4424.68	5.67948	7.47332
GE1	3/29/2021	13:35:19.432000	12.4072	4.99193	4401.13	5.69903	7.47962
GE1	3/29/2021	13:36:22.168000	12.3981	4.9912	4376.75	5.69759	7.46387
GE1	3/29/2021	13:37:25.150000	12.3964	4.98766	4392.65	5.69344	7.49827
GE1	3/29/2021	13:38:27.623000	12.4062	4.97677	4444.33	5.68165	7.47647
GE1	3/29/2021	13:39:30.153000	12.402	4.97095	4451.82	5.67473	7.47805
GE1	3/29/2021	13:40:33.242000	12.4165	4.98986	4384.71	5.69727	7.47332
GE1	3/29/2021	13:41:35.597000	12.3849	4.96981	4476.18	5.67232	7.47017
GE1	3/29/2021	13:42:38.435000	12.4171	4.99592	4322.69	5.70422	7.51717
GE1	3/29/2021	13:43:41.186000	12.442	5.00068	4353.3	5.71128	7.4623
GE1	3/29/2021	13:44:43.756000	12.3914	4.9872	4407.9	5.69259	7.47175
GE1	3/29/2021	13:45:46.653000	12.4414	5.02249	4224.53	5.73614	7.45914
GE1	3/29/2021	13:46:49.290000	12.4356	4.98649	4314.26	5.69466	7.47332
GE1	3/29/2021	13:47:52.337000	12.3551	5.00719	4287.05	5.71304	7.4623
GE1	3/29/2021	13:48:55.070000	12.3395	5.01599	4301.22	5.72207	7.47647
GE1	3/29/2021	13:49:57.532000	12.3342	5.02442	4211.36	5.73134	7.48435
GE1	3/29/2021	13:51:00.417000	12.317	5.00396	4296.63	5.70688	7.4812
GE1	3/29/2021	13:52:03.101000	12.2634	5.00653	4287.22	5.70632	7.5219
GE1	3/29/2021	13:53:05.682000	12.2666	5.00806	4278.38	5.70827	7.5219
GE1	3/29/2021	13:54:08.580000	12.2636	5.01069	4279.06	5.71108	7.52347
GE1	3/29/2021	13:55:11.171000	12.2449	5.01484	4234.94	5.71458	7.5219
GE1	3/29/2021	13:56:14.027000	12.2468	4.98526	4408.57	5.681	7.50167
GE1	3/29/2021	13:57:16.692000	12.3015	5.02701	4248.5	5.73215	7.52505
GE1	3/29/2021	13:58:19.874000	12.3043	5.00706	4314.12	5.70958	7.5219
GE1	3/29/2021	13:59:22.140000	12.3329	4.9915	4389.2	5.6937	7.52032
GE1	3/29/2021	14:00:25.395000	12.3121	4.97885	4393.93	5.67792	7.51717
GE1	3/29/2021	14:01:27.642000	12.3429	4.96584	4468	5.66508	7.51875
GE1	3/29/2021	14:02:30.396000	12.4162	4.99263	4350.49	5.70041	7.45914
GE1	3/29/2021	14:03:33.261000	12.3885	4.98035	4367.02	5.68458	7.52032
GE1	3/29/2021	14:04:35.888000	12.3906	4.99	4326.11	5.69573	7.47805
GE1	3/29/2021	14:05:38.924000	12.3725	4.96989	4475.32	5.6716	7.47647
GE1	3/29/2021	14:06:41.303000	12.3804	4.95629	4494.49	5.6566	7.47647
GE1	3/29/2021	14:07:44.247000	12.3803	4.97126	4412.29	5.67368	7.47332
GE1	3/29/2021	14:08:46.869000	12.4569	5.01725	4179.5	5.73118	7.45126
GE1	3/29/2021	14:09:49.917000	12.4137	4.99853	4305.8	5.70697	7.47017
GE1	3/29/2021	14:10:52.664000	12.3625	4.97825	4374.02	5.68051	7.51717
GE1	3/29/2021	14:11:55.465000	12.4297	5.0228	4214.97	5.73573	7.4812
GE1	3/29/2021	14:12:58.100000	12.3626	5.00065	4358.99	5.70607	7.48277
GE1	3/29/2021	14:14:00.876000	12.389	5.00329	4300.27	5.7108	7.4812
GE1	3/29/2021	14:15:03.574000	12.3843	5.01741	4256.8	5.72661	7.48435
GE1	3/29/2021	14:16:06.435000	12.3399	4.97301	4447.79	5.67307	7.51875
GE1	3/29/2021	14:17:09.116000	12.3588	4.99394	4335.49	5.69816	7.46072
GE1	3/29/2021	14:18:11.897000	12.3521	4.99978	4348.15	5.70439	7.51717
GE1	3/29/2021	14:19:14.263000	12.3491	4.99946	4317.07	5.70383	7.4749
GE1	3/29/2021	14:20:17.301000	12.3502	4.9904	4368.24	5.69357	7.4749
GE1	3/29/2021	14:21:20.220000	12.3777	5.00907	4240.62	5.71666	7.52662
GE1	3/29/2021	14:22:32.347000	12.3522	5.00166	4310	5.70655	7.52505
GE1	3/29/2021	14:23:33.739000	12.3683	5.02459	4226.56	5.73375	7.4812
GE1	3/29/2021	14:24:36.142000	12.4166	5.00303	4338.44	5.71231	7.47332
GE1	3/29/2021	14:25:38.643000	12.3908	4.96635	4527.27	5.66876	7.48435
GE1	3/29/2021	14:26:41.638000	12.4201	4.99545	4338.91	5.70388	7.51717
GE1	3/29/2021	14:27:44.795000	12.4296	4.98756	4416.97	5.69549	7.48435
GE1	3/29/2021	14:28:46.691000	12.3874	4.96449	4541.57	5.66641	7.47017
GE1	3/29/2021	14:29:49.497000	12.3929	4.94769	4596.52	5.64759	7.51717
GE1	3/29/2021	14:30:52.836000	12.341	4.91261	4741.07	5.60422	7.52032
GE1	3/29/2021	14:31:54.949000	12.3529	4.9407	4617.32	5.63703	7.51717
GE1	3/29/2021	14:32:57.793000	12.3676	4.96023	4562.34	5.66027	7.47805
GE1	3/29/2021	14:34:00.679000	12.3979	4.95413	4563.46	5.65526	7.52032
GE1	3/29/2021	14:35:03.137000	12.3812	4.93992	4637.73	5.63797	7.47805
GE1	3/29/2021	14:36:06.191000	12.4288	4.97513	4480.85	5.68124	7.52505
GE1	3/29/2021	14:37:09.069000	12.3845	4.9591	4533.8	5.66007	7.48435
GE1	3/29/2021	14:38:12.157000	12.4425	4.98243	4362.87	5.69047	7.4749
GE1	3/29/2021	14:39:14.021000	12.4421	4.97706	4413.19	5.6843	7.51717
GE1	3/29/2021	14:40:17.315000	12.4346	4.96102	4483.83	5.6655	7.51717
GE1	3/29/2021	14:41:19.516000	12.4478	4.96176	4471.3	5.6672	7.47332
GE1	3/29/2021	14:42:22.684000	12.497	4.97622	4407.43	5.68692	7.51875
GE1	3/29/2021	14:43:25.076000	12.4767	4.98636	4370.6	5.69718	7.4623
GE1	3/29/2021	14:44:27.929000	12.4654	4.975	4412.32	5.68347	7.47647
GE1	3/29/2021	14:45:30.937000	12.4361	4.95317	4508.46	5.65663	7.5219
GE1	3/29/2021	14:46:33.311000	12.4234	4.95777	4526.63	5.66106	7.4749
GE1	3/29/2021	14:47:35.920000	12.3844	4.92913	4605.04	5.62586	7.47962
GE1	3/29/2021	14:48:38.700000	12.4214	4.94896	4557.17	5.65088	7.4749
GE1	3/29/2021	14:49:42.114000	12.4445	4.95308	4556.68	5.65708	7.4749
GE1	3/29/2021	14:50:44.257000	12.4521	4.97022	4427.17	5.67714	7.51875
GE1	3/29/2021	14:51:46.914000	12.4127	4.93285	4624.38	5.63193	7.47805
GE1	3/29/2021	14:52:49.649000	12.4284	4.929	4630.39	5.62854	7.49827
GE1	3/29/2021	14:53:52.727000	12.4488	4.96314	4472.99	5.66884	7.46387
GE1	3/29/2021	14:54:55.142000	12.4762	4.97257	4456.46	5.68139	7.47962
GE1	3/29/2021	14:55:57.874000	12.4812	4.96322	4539.44	5.67104	7.46387
GE1	3/29/2021	14:57:01.026000	12.476	4.9533	4552.8	5.65937	7.48435
GE1	3/29/2021	14:58:03.790000	12.4836	4.95356	4513.36	5.66015	7.47805
GE1	3/29/2021	14:59:06.548000	12.5253	4.97631	4418.02	5.68886	7.4623
GE1	3/29/2021	15:00:09.242000	12.4831	4.95632	4499.45	5.66328	7.47332
GE1	3/29/2021	15:01:12.037000	12.4769	4.95666	4483.43	5.66326	7.4749
GE1	3/29/2021	15:02:14.449000	12.3954	4.97075	4489.76	5.67407	7.51717
GE1	3/29/2021	15:03:17.044000	12.3437	4.98697	4372.85	5.68923	7.5219
GE1	3/29/2021	15:04:20.138000	12.3264	4.99847	4338.59	5.70123	7.52032
GE1	3/29/2021	15:05:23.371000	12.3283	5.01928	4231.69	5.72509	7.5219
GE1	3/29/2021	15:06:25.603000	12.3038	4.99476	4361.49	5.69553	7.48277
GE1	3/29/2021	15:07:28.447000	12.2655	4.97443	4481.04	5.66988	7.51875
GE1	3/29/2021	15:08:31.136000	12.2728	4.97461	4454.33	5.67055	7.5408
GE1	3/29/2021	15:09:33.845000	12.2677	4.99601	4333.94	5.69461	7.5282
GE1	3/29/2021	15:10:36.562000	12.2816	4.99441	4325.28	5.69368	7.52032
GE1	3/29/2021	15:11:39.363000	12.285	4.98673	4389.53	5.68515	7.52347
GE1	3/29/2021	15:12:42.117000	12.2605	4.97175	4462.47	5.6665	7.5001
GE1	3/29/2021	15:13:44.498000	12.3133	4.99141	4357.31	5.69233	7.50167
GE1	3/29/2021	15:14:47.130000	12.2594	4.98079	4440.56	5.67672	7.52977
GE1	3/29/2021	15:15:50.203000	12.2892	4.99869	4349.62	5.69906	7.47647
GE1	3/29/2021	15:16:52.960000	12.3484	5.00918	4192.93	5.71488	7.52662
GE1	3/29/2021	15:17:55.572000	12.3418	5.00213	4263.03	5.70641	7.50167
GE1	3/29/2021	15:18:59.527000	12.2982	4.98829	4398.62	5.68778	7.52347
GE1	3/29/2021	15:20:02.247000	12.3066	5.01071	4214.83	5.7139	7.5001
GE1	3/29/2021	15:21:03.995000	12.3296	5.00255	4232.59	5.70609	7.50324
GE1	3/29/2021	15:22:06.669000	12.3238	5.00484	4271.1	5.70832	7.46387
GE1	3/29/2021	15:23:09.541000	12.3146	4.99219	4349.59	5.6933	7.52347
GE1	3/29/2021	15:24:12.156000	12.2957	5.00542	4233.8	5.70716	7.53607
GE1	3/29/2021	15:25:14.494000	12.3508	5.01169	4132.52	5.7179	7.47017
GE1	3/29/2021	15:26:17.380000	12.2942	4.9779	4380.06	5.67568	7.52032
GE1	3/29/2021	15:27:20.011000	12.2557	4.95934	4514.9	5.65203	7.5408
GE1	3/29/2021	15:28:23.086000	12.3069	4.99704	4254.06	5.69833	7.53607
GE1	3/29/2021	15:29:25.868000	12.2796	4.98111	4335.69	5.67839	7.52505
GE1	3/29/2021	15:30:28.417000	12.3095	5.00253	4244.38	5.70476	7.51717
GE1	3/29/2021	15:31:31.376000	12.2665	4.97469	4311.34	5.67023	7.50167
GE1	3/29/2021	15:32:33.953000	12.2813	4.98333	4344.19	5.68104	7.54709
GE1	3/29/2021	15:33:36.805000	12.275	4.96707	4300.27	5.66209	7.52032
GE1	3/29/2021	15:34:39.244000	12.2526	4.95507	4395.28	5.64696	7.50324
GE1	3/29/2021	15:35:41.909000	12.3108	4.96195	4384.14	5.65857	7.53765
GE1	3/29/2021	15:36:44.968000	12.3051	4.9949	4257.23	5.69577	7.5282
GE1	3/29/2021	15:37:47.715000	12.2276	4.94557	4493.44	5.63454	7.50167
GE1	3/29/2021	15:38:50.766000	12.2933	4.97099	4411.79	5.66775	7.5408
GE1	3/29/2021	15:39:53.467000	12.3019	4.99569	4218.75	5.69646	7.5219
GE1	3/29/2021	15:40:55.618000	12.2659	4.9797	4336.32	5.67589	7.52662
GE1	3/29/2021	15:41:58.303000	12.2553	4.97031	4344.01	5.66451	7.54709
GE1	3/29/2021	15:43:01.051000	12.3061	5.00469	4234.3	5.707	7.53607
GE1	3/29/2021	15:44:04.148000	12.2302	4.99019	4269.87	5.68555	7.54709
GE1	3/29/2021	15:45:06.725000	12.2305	4.96855	4367.74	5.66091	7.53607
GE1	3/29/2021	15:46:09.305000	12.2537	4.98584	4317.8	5.68211	7.53607
GE1	3/29/2021	15:47:12.025000	12.245	4.98214	4320.77	5.67733	7.54237
GE1	3/29/2021	15:48:14.826000	12.2659	5.00553	4225.27	5.70534	7.53922
GE1	3/29/2021	15:49:17.491000	12.2218	4.99595	4237.41	5.69156	7.54552
GE1	3/29/2021	15:50:20.437000	12.1948	4.9625	4370.76	5.65172	7.56441
GE1	3/29/2021	15:51:22.972000	12.2389	4.97368	4333.2	5.66729	7.54709
GE1	3/29/2021	15:52:26.077000	12.2099	4.97141	4349.92	5.66283	7.5408
GE1	3/29/2021	15:53:28.634000	12.2522	4.97305	4321	5.66743	7.50167
GE1	3/29/2021	15:54:31.399000	12.2945	5.00417	4166.2	5.70565	7.52977
GE1	3/29/2021	15:55:34.336000	12.2342	4.9829	4279.45	5.67749	7.55182
GE1	3/29/2021	15:56:36.692000	12.2442	4.97593	4316.03	5.67021	7.55024
GE1	3/29/2021	15:57:39.869000	12.2577	4.99287	4264.2	5.69038	7.58779
GE1	3/29/2021	15:58:42.441000	12.2083	4.95803	4414.3	5.6475	7.55024
GE1	3/29/2021	15:59:45.170000	12.2339	4.96405	4384.07	5.656	7.55339
GE1	3/29/2021	16:00:48.081000	12.2509	4.97622	4346.59	5.67096	7.58936
GE1	3/29/2021	16:01:51.326000	12.2078	4.94971	4467.78	5.63798	7.54867
GE1	3/29/2021	16:02:53.582000	12.2306	4.97681	4395.34	5.67033	7.50167
GE1	3/29/2021	16:03:56.246000	12.212	4.97136	4366.58	5.66291	7.54867
GE1	3/29/2021	16:04:58.930000	12.2121	4.94029	4528.28	5.62753	7.59251
GE1	3/29/2021	16:06:01.659000	12.2137	4.94717	4552.44	5.63547	7.54552
GE1	3/29/2021	16:07:04.038000	12.1882	4.94246	4576.37	5.62848	7.56284
GE1	3/29/2021	16:08:07.187000	12.1892	4.93818	4560.53	5.62366	7.57071
GE1	3/29/2021	16:09:09.708000	12.2574	4.97655	4401.57	5.67176	7.54552
GE1	3/29/2021	16:10:13.019000	12.1767	4.92865	4637.17	5.61201	7.55182
GE1	3/29/2021	16:11:15.242000	12.2008	4.91812	4624.8	5.60155	7.58779
GE1	3/29/2021	16:12:18.073000	12.2778	4.97602	4372.67	5.67247	7.56598
GE1	3/29/2021	16:13:20.659000	12.2115	4.93216	4563.26	5.61823	7.55339
GE1	3/29/2021	16:14:23.269000	12.1968	4.9357	4579.09	5.62132	7.57228
GE1	3/29/2021	16:15:26.318000	12.2231	4.9567	4477.14	5.64693	7.56598
GE1	3/29/2021	16:16:28.906000	12.1788	4.92903	4619.12	5.61257	7.57071
GE1	3/29/2021	16:17:31.831000	12.1913	4.94041	4531.01	5.62633	7.56756
GE1	3/29/2021	16:18:34.277000	12.1961	4.95899	4418.46	5.6478	7.58779
GE1	3/29/2021	16:19:37.801000	12.1666	4.93515	4549.47	5.61876	7.56756
GE1	3/29/2021	16:20:40.289000	12.1646	4.94294	4528.25	5.62751	7.59094
GE1	3/29/2021	16:21:43.051000	12.1674	4.92905	4591.27	5.61187	7.56598
GE1	3/29/2021	16:22:45.179000	12.1244	4.91838	4630.56	5.59698	7.56913
GE1	3/29/2021	16:23:47.858000	12.2003	4.9486	4477.86	5.63624	7.57071
GE1	3/29/2021	16:24:50.530000	12.1707	4.92505	4667.51	5.60753	7.56598
GE1	3/29/2021	16:25:53.335000	12.1864	4.93684	4570.43	5.62195	7.55182
GE1	3/29/2021	16:26:56.136000	12.2476	4.97338	4353.69	5.66751	7.58936
GE1	3/29/2021	16:27:58.885000	12.2318	4.95692	4439.19	5.64774	7.54709
GE1	3/29/2021	16:29:01.538000	12.2492	4.95695	4538.73	5.64889	7.56441
GE1	3/29/2021	16:30:04.699000	12.1529	4.9269	4628.13	5.6085	7.57071
GE1	3/29/2021	16:31:07.157000	12.1718	4.91086	4666.92	5.59144	7.58622
GE1	3/29/2021	16:32:09.766000	12.2391	4.94833	4510.04	5.63842	7.54237
GE1	3/29/2021	16:33:12.544000	12.2341	4.96359	4421.95	5.65549	7.60668
GE1	3/29/2021	16:34:15.259000	12.208	4.93085	4558.5	5.61652	7.56284
GE1	3/29/2021	16:35:17.929000	12.1775	4.9227	4605.9	5.60528	7.58936
GE1	3/29/2021	16:36:21.080000	12.1978	4.94062	4527.05	5.62699	7.59251
GE1	3/29/2021	16:37:23.491000	12.2502	4.95964	4453.29	5.65203	7.56441
GE1	3/29/2021	16:38:26.087000	12.2279	4.97433	4347.58	5.66732	7.57228
GE1	3/29/2021	16:39:29.076000	12.1413	4.92979	4668.72	5.61104	7.57228
GE1	3/29/2021	16:40:31.697000	12.23	4.97914	4358.67	5.67295	7.58622
GE1	3/29/2021	16:41:34.424000	12.2203	4.98879	4270.25	5.6833	7.56598
GE1	3/29/2021	16:42:37.213000	12.2041	4.98683	4266.88	5.68002	7.57071
GE1	3/29/2021	16:43:40.026000	12.2298	4.97938	4332.44	5.6732	7.59094
GE1	3/29/2021	16:44:42.587000	12.2415	4.97819	4371.29	5.6726	7.56441
GE1	3/29/2021	16:45:45.786000	12.2167	4.98229	4348.38	5.67567	7.60668
GE1	3/29/2021	16:46:48.194000	12.2705	5.01396	4177.71	5.71525	7.58622
GE1	3/29/2021	16:47:51.016000	12.2328	4.96762	4437.98	5.65999	7.57228
GE1	3/29/2021	16:48:53.729000	12.2225	4.98098	4341.42	5.67455	7.61927
GE1	3/29/2021	16:49:56.681000	12.2086	4.97133	4364.16	5.66266	7.56441
GE1	3/29/2021	16:50:59.049000	12.2038	4.98112	4349.2	5.6735	7.56441
GE1	3/29/2021	16:52:01.504000	12.2427	4.98447	4314.41	5.67983	7.61612
GE1	3/29/2021	16:53:04.831000	12.2271	4.97706	4320.72	5.67038	7.58622
GE1	3/29/2021	16:54:07.531000	12.188	4.96069	4456.65	5.64922	7.56913
GE1	3/29/2021	16:55:10.384000	12.2214	4.97561	4373.27	5.66836	7.6051
GE1	3/29/2021	16:56:12.482000	12.2199	4.97178	4397.99	5.6639	7.56756
GE1	3/29/2021	16:57:15.430000	12.2283	4.97444	4361.63	5.66748	7.60983
GE1	3/29/2021	16:58:18.224000	12.2165	4.97316	4366.56	5.66525	7.60668
GE1	3/29/2021	16:59:21.408000	12.1922	4.96815	4438.39	5.65798	7.60983
GE1	3/29/2021	17:00:24.108000	12.1984	4.9711	4379.42	5.66174	7.57071
GE1	3/29/2021	17:01:26.885000	12.2708	4.99164	4262.8	5.68983	7.56756
GE1	3/29/2021	17:02:29.222000	12.2615	4.98469	4319.66	5.68131	7.60668
GE1	3/29/2021	17:03:32.101000	12.2194	4.98424	4355.88	5.67806	7.56598
GE1	3/29/2021	17:04:34.716000	12.2785	5.00039	4261.38	5.7003	7.58936
GE1	3/29/2021	17:05:37.465000	12.254	4.98731	4261.27	5.68381	7.58779
GE1	3/29/2021	17:06:40.488000	12.2718	5.00668	4270.82	5.70704	7.60668
GE1	3/29/2021	17:07:42.911000	12.2727	5.01241	4194.31	5.71363	7.56284
GE1	3/29/2021	17:08:46.322000	12.1947	4.95481	4452.16	5.64295	7.60668
GE1	3/29/2021	17:09:48.426000	12.2327	4.96332	4451.64	5.65509	7.61455
GE1	3/29/2021	17:10:51.449000	12.267	4.99289	4257.05	5.69101	7.60825
GE1	3/29/2021	17:11:54.008000	12.2246	4.95416	4490.27	5.64413	7.56756
GE1	3/29/2021	17:12:57.124000	12.2334	4.96925	4372.92	5.66189	7.59251
GE1	3/29/2021	17:13:59.419000	12.2825	5.00105	4239.37	5.70132	7.56913
GE1	3/29/2021	17:15:02.427000	12.2833	4.98701	4300.79	5.68536	7.56913
GE1	3/29/2021	17:16:05.199000	12.2487	5.00455	4196.5	5.70311	7.58779
GE1	3/29/2021	17:17:08.020000	12.2341	4.99054	4331.1	5.6862	7.56598
GE1	3/29/2021	17:18:10.673000	12.2454	4.98218	4342.42	5.6774	7.60983
GE1	3/29/2021	17:19:13.412000	12.2231	4.97459	4332.74	5.66731	7.61455
GE1	3/29/2021	17:20:15.829000	12.1936	4.96819	4423.12	5.65812	7.57071
GE1	3/29/2021	17:21:18.573000	12.2256	4.98227	4356.08	5.67622	7.6051
GE1	3/29/2021	17:22:21.558000	12.2198	4.99901	4254.56	5.69492	7.6177
GE1	3/29/2021	17:23:24.949000	12.1787	4.96865	4425.21	5.65768	7.62084
GE1	3/29/2021	17:24:26.912000	12.1632	4.96061	4450.3	5.64753	7.61455
GE1	3/29/2021	17:25:29.489000	12.2435	4.99293	4245.5	5.68952	7.61455
GE1	3/29/2021	17:26:32.315000	12.2133	4.98829	4306.35	5.68228	7.61927
GE1	3/29/2021	17:27:35.396000	12.1833	4.99155	4322.12	5.68406	7.62084
GE1	3/29/2021	17:28:38.027000	12.2298	4.99066	4272.24	5.68605	7.61297
GE1	3/29/2021	17:29:40.991000	12.1928	4.97763	4345.9	5.66882	7.61455
GE1	3/29/2021	17:30:43.807000	12.1906	4.99578	4236.62	5.68934	7.60668
GE1	3/29/2021	17:31:46.282000	12.1588	4.99937	4200.03	5.69137	7.62871
GE1	3/29/2021	17:32:48.799000	12.159	4.97373	4336.12	5.6622	7.61927
GE1	3/29/2021	17:33:51.780000	12.1954	4.98726	4316.38	5.67995	7.65524
GE1	3/29/2021	17:34:54.478000	12.2153	4.97794	4348.38	5.67063	7.62871
GE1	3/29/2021	17:35:57.230000	12.1602	4.96899	4414.45	5.65688	7.61297
GE1	3/29/2021	17:37:00.211000	12.2268	4.98752	4301.95	5.68228	7.65524
GE1	3/29/2021	17:38:02.790000	12.1988	4.97877	4332.09	5.6705	7.62084
GE1	3/29/2021	17:39:05.424000	12.2281	4.98551	4336.77	5.68007	7.62084
GE1	3/29/2021	17:40:08.211000	12.2121	4.99649	4243.31	5.69155	7.67412
GE1	3/29/2021	17:41:10.936000	12.169	4.95498	4471.34	5.6415	7.62084
GE1	3/29/2021	17:42:13.390000	12.1739	4.9775	4336.43	5.66745	7.56598
GE1	3/29/2021	17:43:16.031000	12.1872	4.97336	4365.83	5.6636	7.62714
GE1	3/29/2021	17:44:19.612000	12.1949	4.97644	4406.98	5.6676	7.65524
GE1	3/29/2021	17:45:21.636000	12.1997	4.97176	4366.4	5.66257	7.56913
GE1	3/29/2021	17:46:24.540000	12.1892	4.96634	4349.64	5.65573	7.62714
GE1	3/29/2021	17:47:27.502000	12.2036	4.9776	4362.99	5.66948	7.635
GE1	3/29/2021	17:48:29.884000	12.175	4.95786	4448.98	5.64515	7.62871
GE1	3/29/2021	17:49:32.912000	12.1319	4.93791	4556.43	5.61969	7.63972
GE1	3/29/2021	17:50:35.573000	12.1579	4.96237	4418.52	5.64919	7.62556
GE1	3/29/2021	17:51:38.229000	12.1635	4.96275	4412.78	5.64999	7.63028
GE1	3/29/2021	17:52:40.728000	12.1929	4.93776	4533.09	5.62341	7.6413
GE1	3/29/2021	17:53:43.477000	12.1541	4.93841	4581.8	5.62168	7.65524
GE1	3/29/2021	17:54:47.128000	12.1856	4.95832	4464.86	5.64636	7.61455
GE1	3/29/2021	17:55:49.327000	12.1554	4.95564	4448.45	5.64138	7.63028
GE1	3/29/2021	17:56:51.664000	12.1705	4.98739	4272.64	5.67849	7.57228
GE1	3/29/2021	17:57:55.042000	12.1611	4.95973	4446.96	5.64639	7.62556
GE1	3/29/2021	17:58:57.188000	12.1684	4.96122	4474.24	5.64856	7.63343
GE1	3/29/2021	18:00:00.011000	12.2036	4.98328	4311.21	5.67596	7.65524
GE1	3/29/2021	18:01:02.926000	12.2343	4.99467	4300.93	5.69092	7.62556
GE1	3/29/2021	18:02:05.465000	12.2085	4.9777	4371.25	5.66991	7.63657
GE1	3/29/2021	18:03:08.100000	12.2173	4.97028	4421.12	5.66203	7.63343
GE1	3/29/2021	18:04:10.842000	12.174	4.95521	4528.35	5.64208	7.6114
GE1	3/29/2021	18:05:14.048000	12.1821	4.9679	4374.85	5.65705	7.63186
GE1	3/29/2021	18:06:16.633000	12.2212	4.98584	4338.72	5.68	7.62714
GE1	3/29/2021	18:07:18.976000	12.1894	4.94052	4548.57	5.62634	7.62714
GE1	3/29/2021	18:08:21.798000	12.1646	4.94289	4558.78	5.62744	7.63972
GE1	3/29/2021	18:09:24.868000	12.1848	4.97541	4354.13	5.66577	7.635
GE1	3/29/2021	18:10:27.624000	12.1596	4.95412	4477.48	5.63991	7.635
GE1	3/29/2021	18:11:30.353000	12.1758	4.97242	4373	5.66179	7.62556
GE1	3/29/2021	18:12:32.912000	12.1427	4.93555	4555.46	5.61769	7.635
GE1	3/29/2021	18:13:35.855000	12.1652	4.93791	4540.98	5.62181	7.67412
GE1	3/29/2021	18:14:38.551000	12.1834	4.95635	4456.76	5.64398	7.62242
GE1	3/29/2021	18:15:41.307000	12.1858	4.959	4458.84	5.64716	7.6413
GE1	3/29/2021	18:16:44.137000	12.1684	4.95897	4402.64	5.646	7.62871
GE1	3/29/2021	18:17:46.613000	12.1777	4.97769	4300.04	5.66791	7.61297
GE1	3/29/2021	18:18:49.522000	12.2436	4.98909	4300.68	5.68516	7.60825
GE1	3/29/2021	18:19:52.248000	12.2487	5.00417	4220.87	5.70266	7.62556
GE1	3/29/2021	18:20:54.678000	12.2571	5.02609	4024.74	5.7282	7.61297
GE1	3/29/2021	18:21:57.678000	12.1822	4.97643	4300.47	5.66676	7.62714
GE1	3/29/2021	18:23:00.131000	12.1805	4.97764	4336.24	5.66804	7.65524
GE1	3/29/2021	18:24:03.305000	12.1891	4.98077	4311.37	5.67216	7.62714
GE1	3/29/2021	18:25:05.678000	12.1649	4.98809	4248.43	5.67892	7.63186
GE1	3/29/2021	18:26:08.793000	12.2233	4.99893	4206.91	5.69505	7.62242
GE1	3/29/2021	18:27:11.222000	12.1531	4.9669	4374.82	5.65405	7.63186
GE1	3/29/2021	18:28:13.856000	12.1431	4.96034	4394.69	5.64593	7.635
GE1	3/29/2021	18:29:16.617000	12.1216	4.98022	4288.32	5.66717	7.62556
GE1	3/29/2021	18:30:19.672000	12.1518	4.96942	4351.84	5.65683	7.635
GE1	3/29/2021	18:31:22.458000	12.1628	4.96192	4373.16	5.649	7.63343
GE1	3/29/2021	18:32:24.752000	12.162	4.98766	4289.37	5.67825	7.60825
GE1	3/29/2021	18:33:27.560000	12.1584	4.95049	4503.89	5.6357	7.6413
GE1	3/29/2021	18:34:30.333000	12.1123	4.90614	4745.71	5.58228	7.67884
GE1	3/29/2021	18:35:33.155000	12.1552	4.95247	4445.48	5.63774	7.67884
GE1	3/29/2021	18:36:35.760000	12.0882	4.92751	4626.18	5.60505	7.67569
GE1	3/29/2021	18:37:38.522000	12.0887	4.93228	4560.13	5.61051	7.6413
GE1	3/29/2021	18:38:41.206000	12.0937	4.9622	4434.95	5.64488	7.67727
GE1	3/29/2021	18:39:43.926000	12.0767	4.93178	4553.86	5.60919	7.6867
GE1	3/29/2021	18:40:47.015000	12.1464	4.97034	4366.15	5.65753	7.62871
GE1	3/29/2021	18:41:49.761000	12.1272	4.96771	4345.47	5.65329	7.6413
GE1	3/29/2021	18:42:52.225000	12.1244	4.97674	4247.93	5.66339	7.63972
GE1	3/29/2021	18:43:55.378000	12.1527	5.00906	4086.93	5.702	7.63186
GE1	3/29/2021	18:44:57.950000	12.1486	4.9994	4124.17	5.69075	7.63186
GE1	3/29/2021	18:46:00.801000	12.1974	5.02087	4036.7	5.71836	7.62714
GE1	3/29/2021	18:47:03.093000	12.1958	5.01387	4097.19	5.71028	7.635
GE1	3/29/2021	18:48:05.974000	12.1043	4.97739	4274.37	5.66283	7.67569
GE1	3/29/2021	18:49:08.630000	12.1314	4.97577	4258.53	5.66274	7.67569
GE1	3/29/2021	18:50:11.325000	12.1267	4.97327	4266.46	5.65959	7.63186
GE1	3/29/2021	18:51:14.111000	12.1305	4.96513	4380.39	5.65057	7.67727
GE1	3/29/2021	18:52:16.774000	12.1262	4.97412	4286.08	5.66053	7.67884
GE1	3/29/2021	18:53:19.944000	12.0715	4.95676	4374.6	5.63726	7.66017
GE1	3/29/2021	18:54:22.689000	12.096	4.95808	4383.71	5.64033	7.68356
GE1	3/29/2021	18:55:25.707000	12.1248	4.98886	4219.24	5.67721	7.67569
GE1	3/29/2021	18:56:27.808000	12.0898	4.95752	4373.4	5.6393	7.65703
GE1	3/29/2021	18:57:30.499000	12.0498	4.96518	4378.16	5.64544	7.65703
GE1	3/29/2021	18:58:33.280000	12.0826	4.96346	4303.55	5.64559	7.6586
GE1	3/29/2021	18:59:35.993000	12.0576	4.94801	4398.56	5.62642	7.6413
GE1	3/29/2021	19:00:38.679000	12.0876	4.97449	4238.7	5.65847	7.63972
GE1	3/29/2021	19:01:41.579000	12.125	4.98442	4240.6	5.67218	7.67569
GE1	3/29/2021	19:02:44.178000	12.1173	4.96833	4285.03	5.65337	7.68356
GE1	3/29/2021	19:03:47.334000	12.1456	4.98471	4168.06	5.67383	7.635
GE1	3/29/2021	19:04:49.819000	12.149	5.00595	4092.46	5.69823	7.63815
GE1	3/29/2021	19:05:52.562000	12.0964	4.96525	4314.02	5.64851	7.63815
GE1	3/29/2021	19:06:55.689000	12.1136	4.9789	4243.86	5.66515	7.6586
GE1	3/29/2021	19:07:57.986000	12.1259	4.96023	4358.98	5.6447	7.68356
GE1	3/29/2021	19:09:01.116000	12.1161	4.96303	4292.6	5.64726	7.69457
GE1	3/29/2021	19:10:03.425000	12.1649	4.97306	4224.94	5.66182	7.63815
GE1	3/29/2021	19:11:06.084000	12.1267	4.95383	4380.14	5.63747	7.68041
GE1	3/29/2021	19:12:08.877000	12.117	4.9575	4355.26	5.64102	7.68356
GE1	3/29/2021	19:13:11.480000	12.1795	4.99742	4145.64	5.69049	7.6413
GE1	3/29/2021	19:14:14.395000	12.1969	4.98772	4173.93	5.68057	7.63028
GE1	3/29/2021	19:15:17.468000	12.1917	4.98026	4212.56	5.67174	7.62242
GE1	3/29/2021	19:16:20.104000	12.1394	4.94725	4436.74	5.63079	7.66017
GE1	3/29/2021	19:17:22.224000	12.1139	4.95808	4429.41	5.64149	7.65703
GE1	3/29/2021	19:18:25.274000	12.1631	4.97903	4234.95	5.6685	7.63186
GE1	3/29/2021	19:19:27.901000	12.134	4.96242	4367.71	5.64772	7.68199
GE1	3/29/2021	19:20:30.939000	12.0733	4.93875	4503.08	5.6169	7.6586
GE1	3/29/2021	19:21:33.525000	12.1369	4.95523	4436.87	5.63972	7.69771
GE1	3/29/2021	19:22:36.135000	12.1482	4.94936	4493.48	5.63376	7.68356
GE1	3/29/2021	19:23:39.315000	12.1265	4.95105	4467.3	5.63429	7.6867
GE1	3/29/2021	19:24:41.692000	12.1372	4.97446	4302.69	5.66163	7.68513
GE1	3/29/2021	19:25:44.829000	12.1059	4.94381	4450.82	5.62474	7.67884
GE1	3/29/2021	19:26:47.097000	12.1428	4.96491	4340.39	5.65111	7.635
GE1	3/29/2021	19:27:50.118000	12.1225	4.95611	4364.81	5.6398	7.65703
GE1	3/29/2021	19:28:52.595000	12.1439	4.96789	4373.74	5.65458	7.65703
GE1	3/29/2021	19:29:55.945000	12.1405	4.95596	4416.26	5.64078	7.6586
GE1	3/29/2021	19:30:58.307000	12.1262	4.95848	4407.52	5.64273	7.69299
GE1	3/29/2021	19:32:00.902000	12.1343	4.95032	4395.03	5.63396	7.69457
GE1	3/29/2021	19:33:03.663000	12.1078	4.95731	4344.71	5.64022	7.68356
GE1	3/29/2021	19:34:06.262000	12.085	4.9607	4322.86	5.64261	7.70086
GE1	3/29/2021	19:35:09.221000	12.0671	4.94154	4482.52	5.61967	7.69928
GE1	3/29/2021	19:36:11.784000	12.1085	4.95585	4347.52	5.6386	7.70715
GE1	3/29/2021	19:37:14.613000	12.0569	4.94263	4473.08	5.62026	7.69614
GE1	3/29/2021	19:38:17.024000	12.076	4.93566	4450.9	5.61355	7.66017
GE1	3/29/2021	19:39:20.007000	12.0599	4.94113	4472.12	5.61874	7.70715
GE1	3/29/2021	19:40:23.202000	12.0517	4.93927	4440.72	5.61611	7.74469
GE1	3/29/2021	19:41:25.863000	12.0719	4.94803	4368.56	5.62735	7.66017
GE1	3/29/2021	19:42:28.627000	12.0759	4.94246	4437.85	5.62129	7.70401
GE1	3/29/2021	19:43:31.459000	12.0733	4.93854	4501.64	5.61665	7.69928
GE1	3/29/2021	19:44:34.168000	12.0573	4.91795	4569.69	5.59223	7.69614
GE1	3/29/2021	19:45:37.422000	12.0661	4.937	4445.81	5.61444	7.70086
GE1	3/29/2021	19:46:39.910000	12.1371	4.95009	4361.14	5.63388	7.69771
GE1	3/29/2021	19:47:42.342000	12.1098	4.96269	4359.38	5.64647	7.6586
GE1	3/29/2021	19:48:45.184000	12.0989	4.93569	4499.03	5.61505	7.69457
GE1	3/29/2021	19:49:47.652000	12.1312	4.95667	4375.15	5.64099	7.69299
GE1	3/29/2021	19:50:50.532000	12.1357	4.96379	4337.57	5.64938	7.70558
GE1	3/29/2021	19:51:52.957000	12.1002	4.94773	4368.38	5.62883	7.67727
GE1	3/29/2021	19:52:55.842000	12.1469	4.95845	4312.27	5.64403	7.69457
GE1	3/29/2021	19:53:59.441000	12.1205	4.94617	4356.15	5.62835	7.69614
GE1	3/29/2021	19:55:02.283000	12.1291	4.96669	4352.55	5.65225	7.70401
GE1	3/29/2021	19:56:04.552000	12.1568	4.97474	4267.44	5.66321	7.66017
GE1	3/29/2021	19:57:06.996000	12.1685	4.95099	4380.35	5.63692	7.69614
GE1	3/29/2021	19:58:09.765000	12.1552	4.96359	4365.22	5.65041	7.69299
GE1	3/29/2021	19:59:12.840000	12.1431	4.9698	4307.21	5.6567	7.68041
GE1	3/29/2021	20:00:15.543000	12.1569	4.95166	4345.67	5.63693	7.6867
GE1	3/29/2021	20:01:17.946000	12.1659	4.97882	4161.98	5.66844	7.67727
GE1	3/29/2021	20:02:20.856000	12.1947	4.98889	4155.21	5.68176	7.65703
GE1	3/29/2021	20:03:23.497000	12.1525	4.9652	4297.61	5.65207	7.69299
GE1	3/29/2021	20:04:26.153000	12.1115	4.9534	4313.55	5.636	7.6586
GE1	3/29/2021	20:05:29.132000	12.2135	4.99437	4148.23	5.68923	7.69457
GE1	3/29/2021	20:06:31.634000	12.182	4.97961	4211.77	5.67037	7.69614
GE1	3/29/2021	20:07:34.495000	12.1512	4.97098	4264.81	5.65857	7.68513
GE1	3/29/2021	20:08:37.124000	12.1298	4.94598	4480.87	5.62873	7.68513
GE1	3/29/2021	20:09:39.950000	12.149	4.95561	4452.48	5.64093	7.70401
GE1	3/29/2021	20:10:42.391000	12.2272	4.99895	4190.98	5.69533	7.68356
GE1	3/29/2021	20:11:46.004000	12.1844	4.95643	4397.49	5.64414	7.6867
GE1	3/29/2021	20:12:47.878000	12.1719	4.95741	4381.72	5.64445	7.69614
GE1	3/29/2021	20:13:50.742000	12.2595	4.99174	4191.44	5.6892	7.68513
GE1	3/29/2021	20:14:53.899000	12.2151	4.98186	4244.3	5.67508	7.6413
GE1	3/29/2021	20:15:56.074000	12.2656	4.98699	4204.29	5.68419	7.6413
GE1	3/29/2021	20:16:58.991000	12.2608	4.98197	4253.11	5.67815	7.63815
GE1	3/29/2021	20:18:02.264000	12.226	4.97153	4309.3	5.66402	7.6867
GE1	3/29/2021	20:19:04.594000	12.2298	4.98918	4230.32	5.68437	7.6867
GE1	3/29/2021	20:20:08.141000	12.2015	4.97532	4296.78	5.66675	7.67412
GE1	3/29/2021	20:21:10.732000	12.1738	4.96383	4322.05	5.65188	7.6586
GE1	3/29/2021	20:22:13.317000	12.2608	5.00789	4170.17	5.7077	7.68513
GE1	3/29/2021	20:23:15.451000	12.2041	4.97718	4311.78	5.66904	7.68513
GE1	3/29/2021	20:24:18.495000	12.1755	4.9543	4397.34	5.64114	7.69299
GE1	3/29/2021	20:25:21.465000	12.289	4.98873	4212.02	5.68769	7.63972
GE1	3/29/2021	20:26:23.734000	12.2719	4.97745	4317	5.67373	7.68513
GE1	3/29/2021	20:27:26.458000	12.2491	4.97	4314.84	5.66376	7.6586
GE1	3/29/2021	20:28:29.046000	12.2598	4.97798	4275.15	5.67355	7.68199
GE1	3/29/2021	20:29:32.601000	12.2104	4.95974	4406.91	5.64957	7.68041
GE1	3/29/2021	20:30:35.140000	12.2409	4.96395	4340.11	5.65633	7.68356
GE1	3/29/2021	20:31:38.319000	12.2873	4.98706	4268.76	5.68568	7.67412
GE1	3/29/2021	20:32:40.698000	12.2838	4.96845	4342.43	5.66423	7.68041
GE1	3/29/2021	20:33:42.938000	12.3387	4.98497	4232.53	5.68662	7.67569
GE1	3/29/2021	20:34:45.694000	12.3326	4.99549	4235.23	5.69823	7.63972
GE1	3/29/2021	20:35:48.308000	12.2655	4.96717	4330.91	5.66159	7.67727
GE1	3/29/2021	20:36:51.158000	12.2777	4.99146	4211.24	5.69007	7.6867
GE1	3/29/2021	20:37:54.004000	12.334	4.98849	4331.81	5.69033	7.68356
GE1	3/29/2021	20:38:56.825000	12.2704	4.97213	4316.24	5.66757	7.69299
GE1	3/29/2021	20:39:59.387000	12.2712	4.97339	4343.88	5.66904	7.63657
GE1	3/29/2021	20:41:02.471000	12.2879	4.9588	4388.72	5.6535	7.67569
GE1	3/29/2021	20:42:04.719000	12.2882	4.98265	4307.92	5.68071	7.65703
GE1	3/29/2021	20:43:07.451000	12.295	5.01028	4088.59	5.71265	7.68356
GE1	3/29/2021	20:44:10.241000	12.2577	4.9838	4255.74	5.68004	7.62242
GE1	3/29/2021	20:45:12.746000	12.2639	4.98931	4187.49	5.68672	7.67569
GE1	3/29/2021	20:46:15.333000	12.2644	5.00873	4087.54	5.70889	7.66017
GE1	3/29/2021	20:47:18.550000	12.1955	4.97087	4284.11	5.66129	7.68199
GE1	3/29/2021	20:48:21.143000	12.2361	4.97176	4321.6	5.66492	7.67412
GE1	3/29/2021	20:49:23.583000	12.2225	4.9748	4277.3	5.66751	7.70558
GE1	3/29/2021	20:50:26.283000	12.2395	4.99974	4089.42	5.69703	7.69457
GE1	3/29/2021	20:51:29.356000	12.22	4.97187	4270.3	5.66402	7.68199
GE1	3/29/2021	20:52:31.768000	12.2325	4.97608	4226.12	5.66962	7.65703
GE1	3/29/2021	20:53:34.502000	12.1859	4.95899	4352.49	5.64715	7.69299
GE1	3/29/2021	20:54:37.404000	12.199	4.98003	4229.79	5.67195	7.70715
GE1	3/29/2021	20:55:39.991000	12.1861	4.9658	4312.19	5.65491	7.68356
GE1	3/29/2021	20:56:43.630000	12.1729	4.94006	4499.6	5.62475	7.69299
GE1	3/29/2021	20:57:46.716000	12.2133	4.95682	4389.66	5.64643	7.71973
GE1	3/29/2021	20:58:48.622000	12.1766	4.95135	4456.17	5.63785	7.70243
GE1	3/29/2021	20:59:51.516000	12.1605	4.93938	4520.64	5.62318	7.66017
GE1	3/29/2021	21:00:53.681000	12.206	4.9597	4373.12	5.64925	7.70872
GE1	3/29/2021	21:01:57.062000	12.1873	4.94982	4449.67	5.63678	7.70086
GE1	3/29/2021	21:02:59.550000	12.2148	4.97184	4322.17	5.66364	7.67884
GE1	3/29/2021	21:04:01.912000	12.2156	4.97144	4314.36	5.66324	7.6586
GE1	3/29/2021	21:05:05.239000	12.1961	4.96875	4351.18	5.65892	7.65703
GE1	3/29/2021	21:06:07.386000	12.269	4.98413	4217.35	5.68115	7.69771
GE1	3/29/2021	21:07:10.862000	12.2702	4.96568	4399.84	5.66019	7.68513
GE1	3/29/2021	21:08:13.278000	12.2366	4.96062	4461.64	5.65226	7.67884
GE1	3/29/2021	21:09:15.926000	12.2076	4.97874	4300.9	5.67103	7.70086
GE1	3/29/2021	21:10:18.302000	12.2101	4.96132	4335.41	5.65136	7.74469
GE1	3/29/2021	21:11:21.075000	12.1419	4.94461	4476.6	5.62796	7.65703
GE1	3/29/2021	21:12:24.292000	12.16	4.92908	4566.28	5.61143	7.70715
GE1	3/29/2021	21:13:27.904000	12.1855	4.94641	4479.44	5.6328	7.69928
GE1	3/29/2021	21:14:30.274000	12.204	4.93675	4478.43	5.62297	7.70243
GE1	3/29/2021	21:15:32.467000	12.2067	4.96102	4403.64	5.6508	7.70558
GE1	3/29/2021	21:16:35.119000	12.216	4.9444	4511.84	5.63246	7.69614
GE1	3/29/2021	21:17:37.809000	12.2311	4.95706	4436.93	5.64786	7.70558
GE1	3/29/2021	21:18:40.326000	12.2084	4.94795	4423.65	5.63602	7.70558
GE1	3/29/2021	21:19:42.965000	12.207	4.95451	4422.84	5.6434	7.70715
GE1	3/29/2021	21:20:45.733000	12.2087	4.95447	4433.36	5.64346	7.70086
GE1	3/29/2021	21:21:48.705000	12.2082	4.95457	4462.36	5.64355	7.69928
GE1	3/29/2021	21:22:51.668000	12.2411	4.96609	4375.86	5.65879	7.6586
GE1	3/29/2021	21:23:53.887000	12.2407	4.97315	4300.87	5.66681	7.70715
GE1	3/29/2021	21:24:56.655000	12.1959	4.97557	4288.56	5.66668	7.70086
GE1	3/29/2021	21:26:00.224000	12.1676	4.97079	4320.72	5.6594	7.65703
GE1	3/29/2021	21:27:02.737000	12.1999	4.95143	4448.69	5.63943	7.71973
GE1	3/29/2021	21:28:05.230000	12.2453	4.9684	4296.56	5.66169	7.70243
GE1	3/29/2021	21:29:08.643000	12.1956	4.96456	4316.46	5.65412	7.6586
GE1	3/29/2021	21:30:10.805000	12.2318	4.98209	4282.57	5.67642	7.69457
GE1	3/29/2021	21:31:13.469000	12.2418	4.98649	4245.72	5.68207	7.69928
GE1	3/29/2021	21:32:15.993000	12.2434	4.99765	4169.74	5.69489	7.69771
GE1	3/29/2021	21:33:18.925000	12.1626	4.97288	4297.87	5.66145	7.70715
GE1	3/29/2021	21:34:21.463000	12.2105	4.96205	4359.6	5.65221	7.70558
GE1	3/29/2021	21:35:24.388000	12.1876	4.9823	4294.07	5.6738	7.70243
GE1	3/29/2021	21:36:26.785000	12.189	4.97542	4329.92	5.66606	7.69614
GE1	3/29/2021	21:37:29.686000	12.2242	4.98582	4246.75	5.68018	7.69457
GE1	3/29/2021	21:38:32.407000	12.209	4.99871	4092.76	5.69387	7.70715
GE1	3/29/2021	21:39:35.427000	12.2206	5.0006	4161.19	5.69678	7.70243
GE1	3/29/2021	21:40:37.697000	12.1643	4.9757	4251.93	5.66478	7.68199
GE1	3/29/2021	21:41:40.866000	12.1707	4.97258	4280.65	5.66164	7.74469
GE1	3/29/2021	21:42:44.536000	12.1408	4.96229	4302.06	5.64801	7.74941
GE1	3/29/2021	21:43:46.896000	12.113	4.9665	4281.14	5.65101	7.7213
GE1	3/29/2021	21:44:49.685000	12.1221	4.95332	4402.28	5.63659	7.72444
GE1	3/29/2021	21:45:51.949000	12.135	4.94711	4397.59	5.63036	7.74469
GE1	3/29/2021	21:46:54.328000	12.152	4.96825	4269.16	5.65551	7.74312
GE1	3/29/2021	21:47:57.613000	12.16	4.97669	4261.96	5.66563	7.71029
GE1	3/29/2021	21:49:00.876000	12.1628	4.96971	4318.51	5.65787	7.69928
GE1	3/29/2021	21:50:03.286000	12.186	4.9715	4289.61	5.66139	7.74469
GE1	3/29/2021	21:51:05.093000	12.1495	4.96699	4282.88	5.65391	7.72287
GE1	3/29/2021	21:52:07.779000	12.1608	4.99381	4124.43	5.68517	7.70558
GE1	3/29/2021	21:53:10.914000	12.1612	4.97445	4237.73	5.66315	7.74469
GE1	3/29/2021	21:54:13.285000	12.1105	4.96463	4279.44	5.64872	7.7213
GE1	3/29/2021	21:55:16.242000	12.1385	4.9563	4269.13	5.64104	7.69928
GE1	3/29/2021	21:56:19.268000	12.124	4.9745	4298.38	5.66082	7.72602
GE1	3/29/2021	21:57:21.571000	12.133	4.96207	4346.4	5.64725	7.71973
GE1	3/29/2021	21:58:24.415000	12.1552	4.95799	4326.89	5.64403	7.74312
GE1	3/29/2021	21:59:27.187000	12.1542	4.95716	4411.73	5.64302	7.71029
GE1	3/29/2021	22:00:30.098000	12.1823	4.96699	4274.14	5.65602	7.74626
GE1	3/29/2021	22:01:32.505000	12.2243	4.99337	4109.53	5.68878	7.69771
GE1	3/29/2021	22:02:35.226000	12.1493	4.9795	4263.36	5.66814	7.71973
GE1	3/29/2021	22:03:37.992000	12.1359	4.96162	4241.02	5.64693	7.74941
GE1	3/29/2021	22:04:40.692000	12.148	4.96266	4282.36	5.64888	7.71973
[truncated: 7,478 more rows]
