# Supplementary material for: Total Methane and CO2 Emissions from Liquefied Natural Gas Carrier Ships: The First Primary Measurements
Source: Environ Sci Technol. 2022 Jun 14;56(13):9632–40. doi: 10.1021/acs.est.2c01383 (PMC9261184; doi:10.1021/acs.est.2c01383)
Supplement: Supplementary file 3 — es2c01383_si_003.xlsx [file es2c01383_si_003.xlsx]

## Sheet: Data
Engine/ status	Date	Time	H2O (%)	CO2%	CH4 (ppm)	CO2% Dry	Oxygen (%)
GE3	3/26/2021	15:25:22.205000	1.08279	0.448574	40.4697	0.453484	20.7444
GE3	3/26/2021	15:26:24.849000	1.13158	0.307775	37.6291	0.311297	20.5083
GE3	3/26/2021	15:27:27.594000	1.10024	0.263718	38.5665	0.266652	20.5449
GE3	3/26/2021	15:28:30.748000	1.12979	0.255039	37.7752	0.257953	20.4907
GE3	3/26/2021	15:29:33.105000	1.13256	0.231766	39.821	0.234421	20.4536
GE3	3/26/2021	15:30:35.864000	1.13653	0.235087	38.8595	0.237789	20.4194
GE3	3/26/2021	15:31:39.014000	1.13009	0.228416	38.9284	0.231026	20.3937
GE3	3/26/2021	15:32:41.732000	1.12107	0.208316	38.4913	0.210677	20.3766
GE3	3/26/2021	15:33:44.229000	1.10569	0.205732	37.6553	0.208032	20.4788
GE3	3/26/2021	15:34:46.883000	1.12646	0.197492	38.7959	0.199742	20.4588
GE3	3/26/2021	15:35:49.638000	1.14346	0.193315	37.4775	0.195551	20.3024
GE3	3/26/2021	15:36:52.766000	1.15973	0.198857	37.5844	0.20119	20.2995
GE3	3/26/2021	15:37:55.191000	1.15076	0.198981	37.5921	0.201297	20.2795
GE3	3/26/2021	15:38:57.908000	1.15204	0.193945	38.2199	0.196206	20.271
GE3	3/26/2021	15:40:00.668000	1.17495	0.183976	36.6296	0.186163	20.3731
GE3	3/26/2021	15:41:03.625000	1.16839	0.186799	37.6373	0.189008	20.3731
GE3	3/26/2021	15:42:06.241000	1.19114	0.170248	37.0327	0.1723	20.356
GE3	3/26/2021	15:43:09.036000	1.14941	0.155302	35.6581	0.157107	20.356
GE3	3/26/2021	15:44:11.728000	1.14522	0.11551	35.5896	0.116848	20.3617
GE3	3/26/2021	15:45:14.492000	1.14928	0.111841	35.4362	0.113141	20.356
GE3	3/26/2021	15:46:17.201000	1.18134	0.100716	34.5717	0.10192	20.3531
GE3	3/26/2021	15:47:19.953000	1.13854	0.08621	33.8384	0.087203	20.3388
GE3	3/26/2021	15:48:22.762000	1.20524	0.071152	33.3968	0.07202	20.3188
GE3	3/26/2021	15:49:25.624000	1.23121	0.072315	33.3884	0.073217	20.296
GE3	3/26/2021	15:50:28.348000	1.21225	0.077009	34.6385	0.077954	20.3074
GE3	3/26/2021	15:51:30.976000	1.21023	0.063135	33.634	0.063909	20.1653
GE3	3/26/2021	15:52:33.737000	1.23283	0.08157	33.7277	0.082588	20.1567
GE3	3/26/2021	15:53:36.537000	1.18857	0.085167	34.006	0.086192	20.1595
GE3	3/26/2021	15:54:39.267000	1.19789	0.072237	33.6988	0.073113	20.1538
GE3	3/26/2021	15:55:42.005000	1.16017	0.06858	32.6971	0.069385	20.151
GE3	3/26/2021	15:56:44.808000	1.18102	0.04255	32.2319	0.043058	20.1367
GE3	3/26/2021	15:57:47.616000	1.18014	0.064823	32.2293	0.065597	20.131
GE3	3/26/2021	15:58:50.322000	1.21104	0.059766	32.5246	0.060498	20.1253
GE3	3/26/2021	15:59:53.384000	1.19124	0.076879	31.9765	0.077806	20.236
GE3	3/26/2021	16:00:55.911000	1.20206	0.054086	32.5829	0.054745	20.236
GE3	3/26/2021	16:01:58.900000	1.19277	0.047869	32.9128	0.048446	20.2302
GE3	3/26/2021	16:03:01.698000	1.18824	0.060306	32.4976	0.061031	20.2188
GE3	3/26/2021	16:04:04.243000	1.16396	0.052924	33.2335	0.053547	20.2245
GE3	3/26/2021	16:05:07.170000	1.12167	0.053598	32.6364	0.054206	20.2331
GE3	3/26/2021	16:06:09.968000	1.16339	0.050821	33.471	0.051419	20.216
GE3	3/26/2021	16:07:12.507000	1.15982	0.033964	31.8509	0.034362	20.2102
GE3	3/26/2021	16:08:15.074000	1.17237	0.053925	32.4494	0.054565	20.2074
GE3	3/26/2021	16:09:17.825000	1.16386	0.050575	32.9819	0.051171	20.1902
GE3	3/26/2021	16:10:20.668000	1.17349	0.039041	32.3554	0.039505	20.1959
GE3	3/26/2021	16:11:23.368000	1.1849	0.048143	31.4395	0.048721	20.1845
GE3	3/26/2021	16:12:26.144000	1.15578	0.055239	32.3668	0.055885	20.1816
GE3	3/26/2021	16:13:29.080000	1.17297	0.050038	31.3829	0.050632	20.1788
GE3	3/26/2021	16:14:31.609000	1.1934	0.05533	30.7392	0.055998	20.1788
GE3	3/26/2021	16:15:34.846000	1.21427	0.048985	31.1992	0.049587	20.1559
GE3	3/26/2021	16:16:37.115000	1.20809	0.049165	29.949	0.049766	20.1588
GE3	3/26/2021	16:17:39.975000	1.14981	0.046968	31.6923	0.047514	20.1588
GE3	3/26/2021	16:18:42.627000	1.22075	0.051328	29.97	0.051962	20.1502
GE3	3/26/2021	16:19:45.556000	1.23924	0.048316	30.2806	0.048922	20.1359
GE3	3/26/2021	16:20:48.142000	1.20288	0.050697	29.3467	0.051314	20.1388
GE3	3/26/2021	16:21:51.037000	1.20436	0.049092	29.7429	0.04969	20.0023
GE3	3/26/2021	16:22:53.648000	1.22165	0.055183	28.0814	0.055866	20.1187
GE3	3/26/2021	16:23:56.597000	1.19952	0.045182	29.9511	0.045731	20.1244
GE3	3/26/2021	16:24:59.257000	1.22268	0.054145	28.791	0.054816	20.1216
GE3	3/26/2021	16:26:01.916000	1.23944	0.039957	29.0246	0.040458	20.1187
GE3	3/26/2021	16:27:05.056000	1.18576	0.05986	29.0612	0.060578	20.1159
GE3	3/26/2021	16:28:07.427000	1.19411	0.049788	27.8149	0.050389	20.0987
GE3	3/26/2021	16:29:10.231000	1.23032	0.047396	28.9603	0.047986	20.0987
GE3	3/26/2021	16:30:12.942000	1.18936	0.055758	28.1279	0.056429	20.0958
GE3	3/26/2021	16:31:15.747000	1.18253	0.034589	28.8488	0.035003	20.1016
GE3	3/26/2021	16:32:18.940000	1.22987	0.037192	28.2288	0.037655	20.0901
GE3	3/26/2021	16:33:21.324000	1.19824	0.047395	27.8345	0.04797	20.1073
GE3	3/26/2021	16:34:24.009000	1.20883	0.050438	27.9335	0.051055	20.0873
GE3	3/26/2021	16:35:26.949000	1.17071	0.052158	29.0438	0.052776	20.093
GE3	3/26/2021	16:36:29.530000	1.20118	0.044179	28.6405	0.044716	20.0873
GE3	3/26/2021	16:37:32.328000	1.16629	0.047012	27.8941	0.047567	20.0844
GE3	3/26/2021	16:38:35.052000	1.19171	0.042514	29.1481	0.043027	20.0815
GE3	3/26/2021	16:39:37.807000	1.21562	0.04159	28.1425	0.042102	20.0644
GE3	3/26/2021	16:40:40.853000	1.20033	0.041968	26.7658	0.042478	20.0758
GE3	3/26/2021	16:41:43.299000	1.24045	0.032843	25.5746	0.033255	20.0472
GE3	3/26/2021	16:42:46.367000	1.23674	0.050061	26.2321	0.050688	20.0501
GE3	3/26/2021	16:43:48.760000	1.2307	0.052595	25.5424	0.05325	20.0472
GE3	3/26/2021	16:44:51.533000	1.21973	0.047224	26.6368	0.047807	20.0501
GE3	3/26/2021	16:45:54.342000	1.23914	0.042783	25.908	0.04332	20.0386
GE3	3/26/2021	16:46:57.103000	1.25339	0.050849	26.2312	0.051495	20.03
GE3	3/26/2021	16:47:59.790000	1.24212	0.045102	24.7105	0.04567	20.0272
GE3	3/26/2021	16:49:02.544000	1.23972	0.044883	25.1742	0.045447	20.0272
GE3	3/26/2021	16:50:05.293000	1.24326	0.039352	25.7	0.039847	20.03
GE3	3/26/2021	16:51:08.233000	1.22907	0.045689	24.1367	0.046258	20.0243
GE3	3/26/2021	16:52:10.810000	1.23796	0.036725	24.2994	0.037185	20.0186
GE3	3/26/2021	16:53:13.581000	1.21766	0.057523	24.5943	0.058232	20.0214
GE3	3/26/2021	16:54:16.316000	1.20434	0.045734	25.7237	0.046292	20.0243
GE3	3/26/2021	16:55:19.173000	1.19944	0.049007	24.5282	0.049602	20.0272
GE3	3/26/2021	16:56:22.224000	1.20784	0.032535	24.3301	0.032933	20.0186
GE3	3/26/2021	16:57:24.673000	1.25528	0.041188	23.6013	0.041712	20.0014
GE3	3/26/2021	16:58:27.393000	1.18292	0.037273	24.6491	0.037719	20.0071
GE3	3/26/2021	16:59:30.094000	1.19353	0.035708	24.4421	0.036139	20.0043
GE3	3/26/2021	17:00:32.967000	1.23471	0.052708	23.277	0.053367	20.0014
GE3	3/26/2021	17:01:35.661000	1.21588	0.03475	23.8968	0.035177	20.0014
GE3	3/26/2021	17:02:38.364000	1.24656	0.034384	23.333	0.034818	20.1121
GE3	3/26/2021	17:03:41.178000	1.20613	0.036313	23.8533	0.036756	20.115
GE3	3/26/2021	17:04:43.923000	1.25954	0.042391	23.5791	0.042932	20.1006
GE3	3/26/2021	17:05:46.747000	1.25311	0.041722	22.8192	0.042252	20.1035
GE3	3/26/2021	17:06:49.383000	1.22747	0.057356	23.6345	0.058069	20.1035
GE3	3/26/2021	17:07:52.191000	1.22316	0.0428	22.7006	0.04333	20.1064
GE3	3/26/2021	17:08:55.108000	1.23353	0.043696	22.8397	0.044242	20.1035
GE3	3/26/2021	17:09:57.650000	1.23492	0.035583	22.7994	0.036028	19.9699
GE3	3/26/2021	17:11:00.765000	1.26137	0.034085	21.7167	0.03452	19.9671
GE3	3/26/2021	17:12:03.209000	1.28409	0.061689	20.4312	0.062491	19.9527
GE3	3/26/2021	17:13:05.915000	1.26091	0.041882	21.4344	0.042417	19.947
GE3	3/26/2021	17:14:09.032000	1.24999	0.030696	21.4367	0.031085	19.947
GE3	3/26/2021	17:15:11.874000	1.27222	0.041223	20.9585	0.041754	19.9413
GE3	3/26/2021	17:16:14.180000	1.25376	0.035073	21.2585	0.035518	19.9413
GE3	3/26/2021	17:17:16.960000	1.23379	0.038518	21.9571	0.039	19.9499
GE3	3/26/2021	17:18:19.766000	1.25245	0.042601	21.5092	0.043141	19.9298
GE3	3/26/2021	17:19:22.446000	1.26482	0.044582	20.6005	0.045153	19.9184
GE3	3/26/2021	17:20:25.256000	1.24762	0.044661	20.7076	0.045226	19.9212
GE3	3/26/2021	17:21:27.960000	1.5735	0.430667	34.0024	0.437552	16.6426
GE3	3/26/2021	17:22:30.716000	4.00437	2.55376	3.67139	2.66029	16.0307
GE3	3/26/2021	17:23:33.529000	4.20605	2.57129	2.39982	2.68419	16.1574
GE3	3/26/2021	17:24:36.230000	4.85981	3.15428	2.40304	3.31541	13.0194
GE3	3/26/2021	17:25:39.387000	6.40296	4.75295	0.948504	5.0781	13.5638
GE3	3/26/2021	17:26:41.939000	5.9906	4.32561	1.22129	4.60126	12.8904
GE3	3/26/2021	17:27:44.846000	6.81545	5.17614	0.543773	5.55472	10.9638
GE3	3/26/2021	17:28:47.280000	8.06064	6.42334	1.6102	6.9865	10.4088
GE3	3/26/2021	17:29:50.385000	8.50386	5.846	1517.78	6.38934	9.28763
GE3	3/26/2021	17:30:52.805000	10.031	5.59129	6097.05	6.21468	8.31677
GE3	3/26/2021	17:31:55.620000	10.267	4.99321	4448.16	5.56452	8.89224
GE3	3/26/2021	17:32:58.719000	10.4078	4.99052	4342.73	5.57027	8.83608
GE3	3/26/2021	17:34:01.416000	10.6023	4.9919	4200.81	5.58392	8.84865
GE3	3/26/2021	17:35:03.994000	10.7331	5.0236	3958.21	5.62762	8.79869
GE3	3/26/2021	17:36:06.545000	10.8659	5.06522	3610.88	5.6827	8.78308
GE3	3/26/2021	17:37:09.304000	10.9858	5.10421	3456.89	5.73416	8.76434
GE3	3/26/2021	17:38:12.184000	11.1579	5.13722	3041.65	5.78242	8.75497
GE3	3/26/2021	17:39:14.892000	11.257	5.1421	2982.1	5.79437	8.71437
GE3	3/26/2021	17:40:17.965000	11.4169	5.08348	3360.93	5.73865	8.70812
GE3	3/26/2021	17:41:20.425000	11.5163	5.02815	3549.75	5.68257	8.7425
GE3	3/26/2021	17:42:23.077000	11.6382	5.02194	3702.98	5.68339	8.69875
GE3	3/26/2021	17:43:25.860000	11.7451	5.01358	3600.77	5.6808	8.7425
GE3	3/26/2021	17:44:28.645000	11.8409	5.03036	3667.56	5.70601	8.65187
GE3	3/26/2021	17:45:31.533000	11.8682	5.00537	3614.52	5.67941	8.63936
GE3	3/26/2021	17:46:34.095000	11.9976	4.97804	3661.72	5.6567	8.67686
GE3	3/26/2021	17:47:36.884000	12.0285	4.99831	3601.85	5.68173	8.67999
GE3	3/26/2021	17:48:39.919000	12.0269	4.96175	3805.95	5.64008	8.68312
GE3	3/26/2021	17:49:42.369000	12.1858	4.93789	3866.66	5.62311	8.62999
GE3	3/26/2021	17:50:45.475000	12.2507	4.97917	3616.47	5.67432	8.6456
GE3	3/26/2021	17:51:47.990000	12.3615	4.98655	3659.26	5.68991	8.57992
GE3	3/26/2021	17:52:51.164000	12.4341	4.99904	3500.97	5.70889	8.57059
GE3	3/26/2021	17:53:53.427000	12.5181	5.00113	3604.78	5.71676	8.56741
GE3	3/26/2021	17:54:56.141000	12.4702	5.02458	3440.41	5.74043	8.60495
GE3	3/26/2021	17:55:59.056000	12.5263	5.0362	3258.37	5.75738	8.54864
GE3	3/26/2021	17:57:01.645000	12.5653	5.04454	3287.19	5.7695	8.57992
GE3	3/26/2021	17:58:04.406000	12.6263	5.03037	3281.76	5.75731	8.6237
GE3	3/26/2021	17:59:07.217000	12.6641	4.97714	3578.21	5.69885	8.58618
GE3	3/26/2021	18:00:09.915000	12.6173	4.99399	3560.28	5.71508	8.60495
GE3	3/26/2021	18:01:12.673000	12.6123	4.98257	3627.24	5.70169	8.57054
GE3	3/26/2021	18:02:15.570000	12.6639	5.00488	3499.05	5.7306	8.59556
GE3	3/26/2021	18:03:18.209000	12.6656	4.98491	3563.79	5.70784	8.56741
GE3	3/26/2021	18:04:20.958000	12.6424	4.96461	3677.04	5.68309	8.59556
GE3	3/26/2021	18:05:23.761000	12.6176	4.98775	3585.37	5.70795	8.56741
GE3	3/26/2021	18:06:26.586000	12.6092	4.9638	3698.91	5.68	8.54864
GE3	3/26/2021	18:07:29.229000	12.6577	4.98139	3588.17	5.70329	8.57992
GE3	3/26/2021	18:08:32.008000	12.6058	4.93506	3739.27	5.64689	8.51735
GE3	3/26/2021	18:09:34.847000	12.6733	4.99159	3562.52	5.716	8.57992
GE3	3/26/2021	18:10:37.619000	12.6596	4.98775	3594.3	5.7107	8.5549
GE3	3/26/2021	18:11:40.235000	12.5999	4.96957	3672.85	5.686	8.53925
GE3	3/26/2021	18:12:43.012000	12.5477	5.00332	3580.97	5.7212	8.56428
GE3	3/26/2021	18:13:45.741000	12.4315	4.98918	3725.03	5.69746	8.5549
GE3	3/26/2021	18:14:48.856000	12.3773	4.99428	3522.1	5.69975	8.58305
GE3	3/26/2021	18:15:51.650000	12.2465	5.00139	3533.79	5.69937	8.56115
GE3	3/26/2021	18:16:54.011000	12.1688	5.02189	3407.58	5.71766	8.56746
GE3	3/26/2021	18:17:56.889000	12.0859	4.99041	3676.05	5.67647	8.59243
GE3	3/26/2021	18:18:59.516000	12.0915	4.99508	3685.68	5.68213	8.60807
GE3	3/26/2021	18:20:02.278000	12.1457	5.01719	3474.08	5.71081	8.57992
GE3	3/26/2021	18:21:05.243000	12.0244	4.96355	3745.19	5.64196	8.61433
GE3	3/26/2021	18:22:07.787000	12.0248	4.96919	3666.62	5.6484	8.57372
GE3	3/26/2021	18:23:10.544000	11.9423	4.95669	3838.45	5.62892	8.60182
GE3	3/26/2021	18:24:13.755000	12.0434	4.98925	3665.94	5.6724	8.66123
GE3	3/26/2021	18:25:16.157000	11.9924	4.94874	3825.28	5.62309	8.59869
GE3	3/26/2021	18:26:18.814000	12.0219	4.95889	3777.45	5.6365	8.6112
GE3	3/26/2021	18:27:21.596000	12.0111	4.99802	3668.99	5.68028	8.56115
GE3	3/26/2021	18:28:24.369000	12.0333	4.95043	3778.84	5.62762	8.61745
GE3	3/26/2021	18:29:27.079000	11.997	4.96019	3709.12	5.63638	8.6237
GE3	3/26/2021	18:30:29.961000	11.9757	4.96273	3867.71	5.63791	8.6112
GE3	3/26/2021	18:31:32.643000	11.954	5.00163	3665.88	5.6807	8.56741
GE3	3/26/2021	18:32:35.344000	11.9483	4.98301	3772.04	5.65919	8.59243
GE3	3/26/2021	18:33:38.506000	12.0006	4.95757	3830.22	5.63364	8.57059
GE3	3/26/2021	18:34:40.855000	11.9212	4.93536	4075.92	5.60335	8.62058
GE3	3/26/2021	18:35:43.726000	11.977	4.92457	3994.74	5.59464	8.64873
GE3	3/26/2021	18:36:46.408000	11.8731	4.93767	4011.97	5.60291	8.61433
GE3	3/26/2021	18:37:49.119000	11.919	4.93775	3940.15	5.60592	8.59869
GE3	3/26/2021	18:38:52.336000	11.9255	4.94877	3913.38	5.61884	8.59556
GE3	3/26/2021	18:39:54.989000	11.8736	4.92974	3969.72	5.59394	8.59869
GE3	3/26/2021	18:40:57.446000	11.9749	4.95277	3836.6	5.62654	8.6112
GE3	3/26/2021	18:42:00.346000	11.9384	4.94231	3946.43	5.61233	8.57679
GE3	3/26/2021	18:43:03.280000	11.9776	4.96983	3893.33	5.64609	8.56746
GE3	3/26/2021	18:44:05.663000	11.9895	4.97275	3771.46	5.65017	8.57992
GE3	3/26/2021	18:45:08.874000	12.0004	4.99655	3604.3	5.67793	8.58305
GE3	3/26/2021	18:46:11.192000	12.0804	5.03164	3526.74	5.72301	8.54238
GE3	3/26/2021	18:47:13.931000	12.004	4.98557	3619.96	5.66568	8.54551
GE3	3/26/2021	18:48:16.875000	12.1316	5.03041	3469.68	5.72494	8.57054
GE3	3/26/2021	18:49:19.460000	12.0735	5.00673	3549.36	5.69422	8.54238
GE3	3/26/2021	18:50:22.253000	12.0792	5.02791	3453.24	5.71869	8.58618
GE3	3/26/2021	18:51:25.086000	12.0338	4.96337	3680.12	5.64236	8.57054
GE3	3/26/2021	18:52:27.705000	12.0667	4.96722	3711.66	5.64884	8.61745
GE3	3/26/2021	18:53:30.616000	11.94	4.97344	3675.77	5.64778	8.58305
GE3	3/26/2021	18:54:33.607000	12.0445	5.01102	3661.54	5.69723	8.57054
GE3	3/26/2021	18:55:35.985000	12.041	5.02607	3429.04	5.71411	8.57679
GE3	3/26/2021	18:56:39.141000	12.0175	4.97458	3641.02	5.65406	8.55177
GE3	3/26/2021	18:57:41.626000	12.1387	5.01495	3438.08	5.7078	8.58305
GE3	3/26/2021	18:58:44.296000	12.0857	5.01528	3496.87	5.70474	8.5549
GE3	3/26/2021	18:59:47.003000	12.0475	4.98717	3590.56	5.67031	8.57054
GE3	3/26/2021	19:00:50.168000	12.0422	5.02886	3465.33	5.71736	8.57679
off	3/26/2021	19:01:52.522000	11.9734	4.98105	3683.32	5.65857	8.54864			2021-03-26	2021-03-26 19:01:52	2021-03-27 01:01:52	#REF!	#REF!
off	3/26/2021	19:02:55.319000	12.077	5.00456	3545.44	5.69198	8.56428			2021-03-26	2021-03-26 19:02:55	2021-03-27 01:02:55	#REF!	#REF!
off	3/26/2021	19:03:58.030000	12.091	5.00853	3626.93	5.6974	8.53612			2021-03-26	2021-03-26 19:03:58	2021-03-27 01:03:58	#REF!	#REF!
off	3/26/2021	19:05:00.797000	12.0975	5.0203	3497.21	5.71121	8.54238			2021-03-26	2021-03-26 19:05:00	2021-03-27 01:05:00	#REF!	#REF!
off	3/26/2021	19:06:03.928000	12.1042	5.01274	3485.57	5.70306	8.56428			2021-03-26	2021-03-26 19:06:03	2021-03-27 01:06:03	#REF!	#REF!
off	3/26/2021	19:07:06.301000	12.0597	5.0159	3567.18	5.70375	8.55803			2021-03-26	2021-03-26 19:07:06	2021-03-27 01:07:06	#REF!	#REF!
off	3/26/2021	19:08:09.055000	12.0867	5.00162	3474.8	5.68927	8.53299			2021-03-26	2021-03-26 19:08:09	2021-03-27 01:08:09	#REF!	#REF!
off	3/26/2021	19:09:11.804000	11.9541	4.97544	3701.39	5.65096	8.52361			2021-03-26	2021-03-26 19:09:11	2021-03-27 01:09:11	#REF!	#REF!
off	3/26/2021	19:10:14.625000	12.0683	5.0212	3582.06	5.71034	8.57367			2021-03-26	2021-03-26 19:10:14	2021-03-27 01:10:14	#REF!	#REF!
off	3/26/2021	19:11:17.698000	11.9897	4.98458	3658.13	5.66363	8.51735			2021-03-26	2021-03-26 19:11:17	2021-03-27 01:11:17	#REF!	#REF!
off	3/26/2021	19:12:20.195000	11.9954	5.0146	3620.8	5.69812	8.57679			2021-03-26	2021-03-26 19:12:20	2021-03-27 01:12:20	#REF!	#REF!
off	3/26/2021	19:13:23.190000	12.0947	5.00215	3563.56	5.69039	8.53299			2021-03-26	2021-03-26 19:13:23	2021-03-27 01:13:23	#REF!	#REF!
GE3	3/26/2021	20:14:16.003000	12.094	4.98635	3765.39	5.67237	8.45475
GE3	3/26/2021	20:15:19.109000	12.2457	5.00818	3611.21	5.70704	8.54855
GE3	3/26/2021	20:16:21.813000	12.1757	4.99233	3717.27	5.68445	8.46415
GE3	3/26/2021	20:17:24.366000	12.1473	5.01344	3673.09	5.70665	8.55481
GE3	3/26/2021	20:18:27.055000	12.1653	4.99751	3664.46	5.68967	8.46415
GE3	3/26/2021	20:19:29.888000	12.1413	5.00703	3658.82	5.69896	8.47353
GE3	3/26/2021	20:20:32.527000	12.1243	4.99958	3655.55	5.68938	8.55168
GE3	3/26/2021	20:21:35.320000	12.1544	4.94695	3953.68	5.63141	8.46415
GE3	3/26/2021	20:22:38.087000	12.1768	5.00993	3639.23	5.70457	8.46415
GE3	3/26/2021	20:23:41.008000	12.1696	5.00889	3581.15	5.70291	8.45788
GE3	3/26/2021	20:24:43.548000	12.1296	5.0244	3515.43	5.71797	8.47353
GE3	3/26/2021	20:25:46.411000	12.2229	5.03919	3436.13	5.74089	8.49534
GE3	3/26/2021	20:26:49.067000	12.1041	5.00818	3583.12	5.69786	8.44849
GE3	3/26/2021	20:27:51.857000	12.1579	5.05197	3477.23	5.7512	8.54855
GE3	3/26/2021	20:28:54.574000	12.1393	5.00167	3657.76	5.69272	8.46101
GE3	3/26/2021	20:29:57.720000	12.2073	5.03843	3575.43	5.73901	8.47979
GE3	3/26/2021	20:31:00.480000	12.1907	5.03572	3521	5.73484	8.46727
GE3	3/26/2021	20:32:02.887000	12.1812	5.02931	3606.94	5.72691	8.44536
GE3	3/26/2021	20:33:05.590000	12.2875	5.04103	3501.85	5.74722	8.44223
GE3	3/26/2021	20:34:08.471000	12.1822	5.00435	3674.75	5.69857	8.49221
GE3	3/26/2021	20:35:11.197000	12.1252	5.02852	3541.14	5.72236	8.45162
GE3	3/26/2021	20:36:13.899000	12.2155	5.02094	3561.56	5.71962	8.49846
GE3	3/26/2021	20:37:16.741000	12.2056	5.03703	3595.23	5.7373	8.4704
GE3	3/26/2021	20:38:19.434000	12.2711	5.03594	3542.71	5.74034	8.46415
GE3	3/26/2021	20:39:22.125000	12.1654	5.00599	3775.25	5.69934	8.44223
GE3	3/26/2021	20:40:24.919000	12.2331	5.02383	3550.66	5.72406	8.45788
GE3	3/26/2021	20:41:27.642000	12.2792	5.02584	3531.46	5.72936	8.39839
GE3	3/26/2021	20:42:30.432000	12.2928	5.02367	3601.62	5.72778	8.44536
GE3	3/26/2021	20:43:33.148000	12.2688	5.04447	3533.02	5.74992	8.48594
GE3	3/26/2021	20:44:36.259000	12.2989	5.04024	3602.49	5.74707	8.40152
GE3	3/26/2021	20:45:38.699000	12.2467	5.0304	3520.48	5.73243	8.44536
GE3	3/26/2021	20:46:41.815000	12.3237	5.02538	3588.06	5.73175	8.40152
GE3	3/26/2021	20:47:44.572000	12.2437	5.04592	3555.78	5.74992	8.47342
GE3	3/26/2021	20:48:46.963000	12.2533	5.07307	3482.66	5.78149	8.39839
GE3	3/26/2021	20:49:49.678000	12.3241	5.04351	3567.82	5.75245	8.46715
GE3	3/26/2021	20:50:52.438000	12.2815	5.05765	3401.14	5.76578	8.49846
GE3	3/26/2021	20:51:55.189000	12.2883	5.0421	3494.92	5.74849	8.41704
GE3	3/26/2021	20:52:58.062000	12.2703	5.06758	3407.08	5.77635	8.40152
GE3	3/26/2021	20:54:00.809000	12.3838	5.07426	3332.55	5.79146	8.42957
GE3	3/26/2021	20:55:03.455000	12.3767	5.03501	3432.8	5.74619	8.39526
GE3	3/26/2021	20:56:06.207000	12.2796	5.05278	3365.32	5.7601	8.44536
GE3	3/26/2021	20:57:09.370000	12.3089	5.06024	3427.2	5.77054	8.389
GE3	3/26/2021	20:58:11.857000	12.39	5.05001	3457.26	5.7642	8.47342
GE3	3/26/2021	20:59:14.655000	12.3119	5.05092	3445.25	5.7601	8.43271
GE3	3/26/2021	21:00:17.641000	12.2902	5.00357	3613.64	5.70469	8.47655
GE3	3/26/2021	21:01:19.990000	12.3005	5.04503	3513.5	5.75263	8.44223
GE3	3/26/2021	21:02:23.240000	12.3139	5.04549	3577.79	5.75403	8.38587
GE3	3/26/2021	21:03:25.555000	12.2824	5.04443	3460.79	5.75077	8.47342
GE3	3/26/2021	21:04:28.448000	12.3707	5.04903	3409.48	5.7618	8.43584
GE3	3/26/2021	21:05:31.105000	12.3251	5.04339	3451.54	5.75238	8.39839
GE3	3/26/2021	21:06:33.780000	12.3703	5.06023	3305.18	5.77456	8.49846
GE3	3/26/2021	21:07:36.911000	12.2866	5.05534	3446.31	5.76347	8.41391
GE3	3/26/2021	21:08:39.364000	12.3014	5.01869	3503.56	5.72265	8.47342
GE3	3/26/2021	21:09:42.029000	12.3112	5.04793	3480.63	5.75664	8.47342
GE3	3/26/2021	21:10:44.793000	12.2955	5.04823	3511.02	5.75596	8.43584
GE3	3/26/2021	21:11:47.534000	12.3233	5.05445	3457.44	5.76487	8.47342
GE3	3/26/2021	21:12:50.296000	12.3288	5.03242	3591.91	5.74011	8.39526
GE3	3/26/2021	21:13:53.409000	12.3239	5.03222	3513.13	5.73956	8.46715
GE3	3/26/2021	21:14:55.897000	12.3992	5.03693	3490.67	5.74987	8.42018
GE3	3/26/2021	21:15:58.923000	12.2902	5.05544	3526.28	5.76383	8.47028
GE3	3/26/2021	21:17:01.358000	12.3766	5.09182	3371.73	5.81103	8.42644
GE3	3/26/2021	21:18:04.070000	12.3358	5.03666	3528.49	5.7454	8.40451
GE3	3/26/2021	21:19:06.885000	12.3034	5.03402	3516.2	5.74027	8.40152
GE3	3/26/2021	21:20:09.670000	12.4121	5.04925	3506.56	5.76478	8.43271
GE3	3/26/2021	21:21:12.406000	12.3304	5.03197	3580.91	5.7397	8.47655
GE3	3/26/2021	21:22:15.096000	12.3116	5.04795	3455.76	5.75669	8.42331
GE3	3/26/2021	21:23:17.920000	12.3003	5.06374	3526.36	5.77395	8.42018
GE3	3/26/2021	21:24:20.602000	12.4198	5.05842	3422.84	5.77576	8.37647
GE3	3/26/2021	21:25:23.481000	12.3809	5.03608	3589.35	5.7477	8.42331
GE3	3/26/2021	21:26:26.111000	12.2932	5.02627	3551.67	5.73077	8.39839
GE3	3/26/2021	21:27:28.914000	12.3218	5.04396	3444.85	5.75281	8.42957
GE3	3/26/2021	21:28:31.805000	12.2969	5.01047	3577.61	5.71299	8.39526
GE3	3/26/2021	21:29:34.423000	12.4287	5.07772	3394.61	5.79838	8.47655
GE3	3/26/2021	21:30:37.493000	12.3562	5.01522	3591.29	5.72228	8.38587
GE3	3/26/2021	21:31:39.939000	12.3183	5.01658	3657.92	5.72135	8.48281
GE3	3/26/2021	21:32:42.640000	12.3755	5.0051	3674.14	5.71199	8.43271
GE3	3/26/2021	21:33:45.787000	12.3567	5.04008	3620.4	5.75067	8.43271
GE3	3/26/2021	21:34:48.379000	12.3379	5.04606	3469.77	5.75626	8.47968
GE3	3/26/2021	21:35:51.300000	12.3881	5.0422	3573.35	5.75515	8.41391
GE3	3/26/2021	21:36:53.725000	12.3691	5.05297	3520.61	5.76619	8.42957
GE3	3/26/2021	21:37:56.418000	12.3635	5.036	3531.3	5.74647	8.39511
GE3	3/26/2021	21:38:59.566000	12.3603	5.02681	3587.99	5.73576	8.42644
GE3	3/26/2021	21:40:02.099000	12.4223	5.05868	3471.86	5.77622	8.42957
GE3	3/26/2021	21:41:05.037000	12.3314	5.03251	3579.75	5.74038	8.37647
GE3	3/26/2021	21:42:07.478000	12.3321	5.02198	3504.13	5.72841	8.38273
GE3	3/26/2021	21:43:10.561000	12.3887	5.0439	3516.57	5.75713	8.39825
GE3	3/26/2021	21:44:12.947000	12.3349	5.01126	3652.12	5.71636	8.39511
GE3	3/26/2021	21:45:16.094000	12.3933	5.02972	3490.41	5.74125	8.42018
GE3	3/26/2021	21:46:18.630000	12.4045	5.03255	3617.01	5.74521	8.42957
GE3	3/26/2021	21:47:21.357000	12.3576	5.04952	3497.72	5.7615	8.40152
GE3	3/26/2021	21:48:23.963000	12.3987	5.00824	3557.16	5.71709	8.43271
GE3	3/26/2021	21:49:26.778000	12.3886	5.03077	3586.26	5.74214	8.3796
GE3	3/26/2021	21:50:29.662000	12.3644	5.06606	3467.41	5.78083	8.42331
GE3	3/26/2021	21:51:32.380000	12.3604	5.00579	3671.85	5.71179	8.41704
GE3	3/26/2021	21:52:34.982000	12.4354	5.06395	3485	5.7831	8.38587
GE3	3/26/2021	21:53:37.870000	12.3807	5.03435	3550.94	5.74571	8.42018
GE3	3/26/2021	21:54:40.494000	12.3951	5.03665	3563.52	5.74928	8.3796
GE3	3/26/2021	21:55:43.249000	12.3947	5.02666	3570.73	5.73785	8.42957
GE3	3/26/2021	21:56:46.014000	12.3144	5.0101	3656.21	5.71371	8.3796
GE3	3/26/2021	21:57:48.757000	12.3854	5.051	3428.86	5.76503	8.43584
GE3	3/26/2021	21:58:51.579000	12.382	5.05379	3406.87	5.76798	8.38885
GE3	3/26/2021	21:59:54.284000	12.4574	5.08939	3244.11	5.81362	8.39526
GE3	3/26/2021	22:00:57.385000	12.4644	5.08876	3170.94	5.81336	8.42331
GE3	3/26/2021	22:01:59.965000	12.4091	5.07118	3311.79	5.78961	8.35752
GE3	3/26/2021	22:03:03.016000	12.4323	5.07901	3206.59	5.8001	8.43584
GE3	3/26/2021	22:04:05.494000	12.5076	5.08759	3195.55	5.81489	8.37318
GE3	3/26/2021	22:05:08.216000	12.4372	5.07912	3152.96	5.80055	8.42957
GE3	3/26/2021	22:06:10.799000	12.4496	5.0979	3214.36	5.82282	8.42644
GE3	3/26/2021	22:07:13.904000	12.4101	5.03771	3421.55	5.75148	8.3796
GE3	3/26/2021	22:08:16.340000	12.4434	5.04422	3419.72	5.7611	8.37647
GE3	3/26/2021	22:09:19.416000	12.4525	5.06058	3417.07	5.78038	8.39199
GE3	3/26/2021	22:10:22.210000	12.3534	5.06519	3351.98	5.77911	8.43271
GE3	3/26/2021	22:11:24.605000	12.4429	5.07644	3215.3	5.79786	8.37005
GE3	3/26/2021	22:12:27.373000	12.4507	5.05606	3365.75	5.7751	8.40451
GE3	3/26/2021	22:13:30.105000	12.4484	5.08663	3246.09	5.80987	8.38273
GE3	3/26/2021	22:14:33.188000	12.4164	5.07815	3283.5	5.79806	8.38885
GE3	3/26/2021	22:15:35.638000	12.4466	5.0931	3164.07	5.81713	8.38572
GE3	3/26/2021	22:16:38.702000	12.5074	5.11982	3116.67	5.85172	8.34498
GE3	3/26/2021	22:17:41.237000	12.4499	5.04979	3248.56	5.76788	8.41078
GE3	3/26/2021	22:18:43.856000	12.4981	5.08183	3219.7	5.80768	8.3796
GE3	3/26/2021	22:19:46.747000	12.3856	5.06395	3365.88	5.77982	8.38885
GE3	3/26/2021	22:20:49.400000	12.4319	5.06963	3274.15	5.78935	8.38273
GE3	3/26/2021	22:21:52.120000	12.4849	5.10492	3274.94	5.83318	8.32304
GE3	3/26/2021	22:22:55.010000	12.5039	5.09842	3072.83	5.82702	8.34185
GE3	3/26/2021	22:23:57.625000	12.4992	5.0986	2971.76	5.82692	8.43271
GE3	3/26/2021	22:25:00.746000	12.5377	5.12277	2940.02	5.85711	8.31363
GE3	3/26/2021	22:26:03.147000	12.4767	5.09537	3005.1	5.82174	8.42018
GE3	3/26/2021	22:27:05.991000	12.5803	5.11275	2864.55	5.8485	8.40138
GE3	3/26/2021	22:28:08.831000	12.4311	5.11528	2980.56	5.84144	8.35438
GE3	3/26/2021	22:29:11.402000	12.4906	5.11812	2937.3	5.84865	8.42957
GE3	3/26/2021	22:30:14.217000	12.4847	5.12602	2927.03	5.85729	8.36064
GE3	3/26/2021	22:31:17.270000	12.4909	5.10722	2955.2	5.83621	8.41391
GE3	3/26/2021	22:32:19.874000	12.5189	5.14034	2798.93	5.87594	8.31677
GE3	3/26/2021	22:33:22.599000	12.47	5.14066	2833.74	5.87303	8.3011
GE3	3/26/2021	22:34:25.181000	12.5894	5.12348	2733.44	5.86139	8.40765
GE3	3/26/2021	22:35:28.008000	12.5159	5.15865	2732.3	5.89668	8.32304
GE3	3/26/2021	22:36:30.690000	12.472	5.11276	2876.42	5.84129	8.37318
GE3	3/26/2021	22:37:33.797000	12.5891	5.12404	2763.9	5.86202	8.35438
GE3	3/26/2021	22:38:36.394000	12.5252	5.08449	2875.43	5.81252	8.36692
GE3	3/26/2021	22:39:38.949000	12.5274	5.12489	2786.36	5.85886	8.42644
GE3	3/26/2021	22:40:41.792000	12.5203	5.14331	2836.91	5.87943	8.36064
GE3	3/26/2021	22:41:44.579000	12.4717	5.10533	2898.11	5.83278	8.32008
GE3	3/26/2021	22:42:47.253000	12.4743	5.12817	2847.87	5.85904	8.35125
GE3	3/26/2021	22:43:50.328000	12.4568	5.08484	2995.24	5.80838	8.35438
GE3	3/26/2021	22:44:52.724000	12.5856	5.10846	2888.29	5.84396	8.41078
GE3	3/26/2021	22:45:55.871000	12.503	5.11476	2843.23	5.84564	8.33871
GE3	3/26/2021	22:46:58.322000	12.543	5.10969	2918.14	5.84252	8.37318
GE3	3/26/2021	22:48:00.987000	12.5413	5.10507	3055.84	5.83712	8.38572
GE3	3/26/2021	22:49:03.784000	12.4467	5.07948	3342.33	5.80159	8.35438
GE3	3/26/2021	22:50:06.720000	12.5493	5.07607	3206.45	5.80449	8.41391
GE3	3/26/2021	22:51:09.252000	12.4692	5.09255	3232.21	5.81801	8.38572
GE3	3/26/2021	22:52:12.088000	12.4805	5.07968	3215.93	5.80405	8.39526
GE3	3/26/2021	22:53:14.766000	12.4448	5.10408	3178.25	5.82956	8.36378
GE3	3/26/2021	22:54:17.872000	12.4033	5.07901	3249.69	5.79817	8.37005
GE3	3/26/2021	22:55:20.366000	12.4543	5.08949	3146.01	5.81352	8.38885
GE3	3/26/2021	22:56:23.382000	12.5476	5.07902	3176.41	5.80775	8.35438
GE3	3/26/2021	22:57:25.819000	12.5086	5.10598	3128.02	5.83598	8.40765
GE3	3/26/2021	22:58:28.533000	12.5137	5.10076	3115.73	5.83036	8.37005
GE3	3/26/2021	22:59:31.468000	12.4755	5.07332	3247.22	5.79646	8.38885
GE3	3/26/2021	23:00:34.155000	12.5706	5.11332	3069.02	5.84852	8.35438
GE3	3/26/2021	23:01:36.839000	12.5299	5.07107	3218.8	5.79748	8.34811
GE3	3/26/2021	23:02:39.562000	12.4974	5.09676	3139.89	5.82469	8.39199
GE3	3/26/2021	23:03:42.309000	12.5319	5.0849	3152.94	5.81344	8.32008
GE3	3/26/2021	23:04:45.113000	12.5402	5.1028	3189.31	5.83444	8.33871
GE3	3/26/2021	23:05:47.822000	12.5155	5.0936	3086.14	5.82229	8.37005
GE3	3/26/2021	23:06:50.611000	12.4947	5.06425	3313.38	5.78737	8.32931
GE3	3/26/2021	23:07:53.325000	12.5555	5.08566	3218.4	5.81588	8.39511
GE3	3/26/2021	23:08:56.142000	12.4919	5.07422	3367.88	5.79857	8.33871
GE3	3/26/2021	23:09:58.834000	12.46	5.05755	3307.86	5.77742	8.37005
GE3	3/26/2021	23:11:01.598000	12.5425	5.09569	3188.62	5.82648	8.36378
GE3	3/26/2021	23:12:04.431000	12.5054	5.04907	3350.33	5.77072	8.31381
GE3	3/26/2021	23:13:07.096000	12.5066	5.10625	3185.28	5.83615	8.36692
GE3	3/26/2021	23:14:09.851000	12.4273	5.04339	3424.91	5.75909	8.32931
GE3	3/26/2021	23:15:13.050000	12.4702	5.05871	3372.19	5.77942	8.36378
GE3	3/26/2021	23:16:15.361000	12.4816	5.0752	3370.18	5.79901	8.35752
GE3	3/26/2021	23:17:18.248000	12.419	5.06195	3481.24	5.77973	8.37318
GE3	3/26/2021	23:18:20.920000	12.5387	5.06756	3357.5	5.79406	8.35752
GE3	3/26/2021	23:19:23.733000	12.4557	5.05439	3566.21	5.77353	8.32304
GE3	3/26/2021	23:20:26.824000	12.5276	5.05355	3417.18	5.77731	8.35125
GE3	3/26/2021	23:21:29.477000	12.4688	5.06362	3459.89	5.78493	8.373
GE3	3/26/2021	23:22:32.266000	12.5427	5.07215	3414.17	5.79957	8.33871
GE3	3/26/2021	23:23:34.643000	12.536	5.07625	3290.96	5.80381	8.32618
GE3	3/26/2021	23:24:37.402000	12.4963	5.07638	3367.88	5.80133	8.33558
GE3	3/26/2021	23:25:40.152000	12.5333	5.10646	3162.09	5.83817	8.38885
GE3	3/26/2021	23:26:43.083000	12.482	5.0797	3302.78	5.80418	8.30423
GE3	3/26/2021	23:27:45.663000	12.4408	5.08065	3369.66	5.80253	8.38572
GE3	3/26/2021	23:28:48.452000	12.4553	5.0833	3431.43	5.80652	8.33871
GE3	3/26/2021	23:29:51.171000	12.472	5.02666	3533.38	5.74291	8.37005
GE3	3/26/2021	23:30:54.044000	12.4982	5.03448	3458.37	5.75357	8.31695
GE3	3/26/2021	23:31:56.717000	12.4472	5.03294	3546.32	5.74846	8.32931
GE3	3/26/2021	23:32:59.432000	12.4808	5.06059	3373.2	5.78226	8.34498
GE3	3/26/2021	23:34:02.261000	12.4509	5.05515	3458.44	5.77408	8.36987
GE3	3/26/2021	23:35:05.046000	12.4475	5.013	3581.22	5.72571	8.35125
GE3	3/26/2021	23:36:07.828000	12.483	5.0549	3423.11	5.77591	8.32931
GE3	3/26/2021	23:37:10.455000	12.4737	5.06	3452.28	5.78113	8.31677
GE3	3/26/2021	23:38:13.251000	12.4196	5.06379	3295.71	5.78188	8.39825
GE3	3/26/2021	23:39:15.960000	12.5462	5.08377	3261.21	5.8131	8.32618
GE3	3/26/2021	23:40:18.767000	12.4762	5.05699	3478.71	5.77784	8.40765
GE3	3/26/2021	23:41:21.510000	12.5411	5.0545	3461.57	5.77929	8.32008
GE3	3/26/2021	23:42:24.620000	12.3847	5.01331	3640.95	5.72196	8.35125
GE3	3/26/2021	23:43:27.033000	12.4281	5.03099	3570.94	5.74498	8.37318
GE3	3/26/2021	23:44:29.957000	12.3825	5.00247	3687.57	5.70944	8.35125
GE3	3/26/2021	23:45:32.534000	12.4994	5.03571	3531.88	5.75506	8.31381
GE3	3/26/2021	23:46:35.256000	12.511	5.01199	3641.23	5.7287	8.36987
GE3	3/26/2021	23:47:38.005000	12.4214	5.04281	3500.13	5.75804	8.34811
GE3	3/26/2021	23:48:40.919000	12.463	5.04535	3430.05	5.76368	8.373
GE3	3/26/2021	23:49:43.565000	12.3866	5.02064	3612.58	5.73045	8.34811
GE3	3/26/2021	23:50:46.308000	12.4959	5.04762	3514.49	5.76844	8.38885
GE3	3/26/2021	23:51:49.024000	12.3641	5.00352	3738.28	5.70943	8.34498
GE3	3/26/2021	23:52:51.827000	12.4746	5.03384	3662.47	5.75129	8.34498
GE3	3/26/2021	23:53:54.936000	12.4256	5.02146	3642.6	5.73393	8.31677
GE3	3/26/2021	23:54:57.431000	12.4202	5.00655	3668.35	5.71656	8.33871
GE3	3/26/2021	23:56:00.096000	12.4602	5.03444	3565.24	5.75103	8.35438
GE3	3/26/2021	23:57:03.157000	12.3521	5.01696	3727.3	5.72399	8.35125
GE3	3/26/2021	23:58:05.945000	12.4196	5.01263	3599.22	5.72346	8.38885
GE3	3/26/2021	23:59:08.670000	12.4319	5.01853	3655.2	5.73101	8.33558
GE3	3/27/2021	00:00:11.451000	12.39	5.00006	3673.85	5.70718	8.35752
GE3	3/27/2021	00:01:13.879000	12.4115	5.00671	3656.58	5.71617	8.36692
GE3	3/27/2021	00:02:16.625000	12.2849	4.99481	3868.55	5.69435	8.35752
GE3	3/27/2021	00:03:19.326000	12.3769	5.04217	3583.5	5.75438	8.33871
GE3	3/27/2021	00:04:22.080000	12.3836	5.02097	3632.59	5.73062	8.31363
GE3	3/27/2021	00:05:25.060000	12.4318	5.03409	3545.56	5.74876	8.31381
GE3	3/27/2021	00:06:27.630000	12.327	5.0128	3738.66	5.71761	8.33558
GE3	3/27/2021	00:07:30.345000	12.3213	4.97804	3878.94	5.6776	8.35752
GE3	3/27/2021	00:08:33.105000	12.4068	5.01058	3734.45	5.72028	8.32008
GE3	3/27/2021	00:09:35.896000	12.3357	4.98509	3870.1	5.68657	8.34498
GE3	3/27/2021	00:10:38.762000	12.3903	4.98507	3853.16	5.69009	8.39199
GE3	3/27/2021	00:11:41.754000	12.3032	4.96681	3940.09	5.66362	8.34811
GE3	3/27/2021	00:12:44.200000	12.3334	4.99543	3835.64	5.69821	8.35125
GE3	3/27/2021	00:13:46.874000	12.4732	5.03823	3664.46	5.75621	8.28856
GE3	3/27/2021	00:14:49.770000	12.4312	4.98901	3783.13	5.69724	8.31677
GE3	3/27/2021	00:15:52.774000	12.3704	4.96418	3820.98	5.66496	8.38885
GE3	3/27/2021	00:16:55.209000	12.3464	4.93808	4111.23	5.63363	8.37318
GE3	3/27/2021	00:17:57.990000	12.3306	5.00639	3829.23	5.71054	8.39199
GE3	3/27/2021	00:19:01.048000	12.4045	5.00287	3754.41	5.71134	8.31363
GE3	3/27/2021	00:20:03.792000	12.4313	5.00575	3677.51	5.71638	8.33558
GE3	3/27/2021	00:21:06.230000	12.3831	5.01892	3687.2	5.72825	8.31363
GE3	3/27/2021	00:22:08.914000	12.2836	5.00689	3755.55	5.70803	8.33871
GE3	3/27/2021	00:23:11.752000	12.379	4.99855	3746.2	5.70474	8.35438
GE3	3/27/2021	00:24:14.754000	12.4048	5.00146	3724.87	5.70974	8.35125
GE3	3/27/2021	00:25:17.214000	12.4306	5.03668	3561.87	5.75164	8.31363
GE3	3/27/2021	00:26:19.936000	12.4345	5.0073	3728.01	5.71835	8.31677
GE3	3/27/2021	00:27:22.730000	12.337	5.01855	3706.31	5.72482	8.32618
GE3	3/27/2021	00:28:25.480000	12.4081	4.99879	3664.13	5.70691	8.31991
GE3	3/27/2021	00:29:28.264000	12.3338	4.99676	3707.11	5.69975	8.33558
GE3	3/27/2021	00:30:30.955000	12.4472	5.04536	3533.21	5.76265	8.31695
GE3	3/27/2021	00:31:33.706000	12.3208	4.98712	3770.33	5.68791	8.28856
GE3	3/27/2021	00:32:36.697000	12.3231	5.00948	3697.03	5.71357	8.35752
GE3	3/27/2021	00:33:39.222000	12.311	5.02954	3647.33	5.73565	8.36987
GE3	3/27/2021	00:34:41.971000	12.3932	5.00211	3604.65	5.70972	8.33558
GE3	3/27/2021	00:35:44.727000	12.4078	5.04204	3555.78	5.75627	8.34185
GE3	3/27/2021	00:36:47.676000	12.3917	4.98896	3831.99	5.69462	8.34185
GE3	3/27/2021	00:37:50.249000	12.3601	4.99265	3801.15	5.69678	8.37005
GE3	3/27/2021	00:38:53.126000	12.3607	4.99037	3825.7	5.69422	8.29797
GE3	3/27/2021	00:39:56.117000	12.2981	4.99026	3641.9	5.69002	8.31991
GE3	3/27/2021	00:40:58.507000	12.3982	5.03869	3621.7	5.75182	8.31677
GE3	3/27/2021	00:42:01.255000	12.3123	4.99268	3849.3	5.69371	8.34811
GE3	3/27/2021	00:43:04.064000	12.3073	4.98329	3783.82	5.68267	8.31381
GE3	3/27/2021	00:44:07.166000	12.2906	4.97765	3865.56	5.67516	8.34185
GE3	3/27/2021	00:45:09.642000	12.3329	4.98149	3672.69	5.68229	8.35125
GE3	3/27/2021	00:46:12.283000	12.2953	4.97326	3682.01	5.67046	8.32618
GE3	3/27/2021	00:47:15.341000	12.3895	4.99586	3660.57	5.70235	8.32618
GE3	3/27/2021	00:48:17.970000	12.3599	5.03506	3625.35	5.74515	8.36987
GE3	3/27/2021	00:49:20.944000	12.386	5.00359	3671.72	5.71095	8.29483
GE3	3/27/2021	00:50:23.503000	12.3839	5.0194	3513.71	5.72885	8.36692
GE3	3/27/2021	00:51:26.050000	12.2783	5.01849	3740.03	5.72092	8.28542
GE3	3/27/2021	00:52:28.906000	12.327	4.99494	3817.28	5.69724	8.36692
GE3	3/27/2021	00:53:31.612000	12.3186	4.98791	3886.46	5.68868	8.32931
GE3	3/27/2021	00:54:34.429000	12.2306	4.9622	3960.75	5.65367	8.33244
GE3	3/27/2021	00:55:37.429000	12.3054	4.97578	3908.09	5.67399	8.34811
GE3	3/27/2021	00:56:39.822000	12.328	4.97575	3998.5	5.67541	8.33558
GE3	3/27/2021	00:57:42.694000	12.322	4.99256	3894.22	5.6942	8.34185
GE3	3/27/2021	00:58:45.337000	12.3203	4.95607	3978.25	5.65247	8.373
GE3	3/27/2021	00:59:48.093000	12.3517	4.98559	3861.17	5.68818	8.33558
GE3	3/27/2021	01:00:50.883000	12.265	4.97055	3955.14	5.66541	8.31677
GE3	3/27/2021	01:01:53.650000	12.285	4.94389	3992.73	5.63631	8.36692
GE3	3/27/2021	01:02:56.354000	12.3066	4.96997	3948.86	5.66743	8.35125
GE3	3/27/2021	01:03:59.300000	12.2906	4.94675	4069.84	5.63994	8.34498
GE3	3/27/2021	01:05:01.874000	12.3155	4.97793	3822.12	5.67709	8.36378
GE3	3/27/2021	01:06:04.731000	12.2737	4.94684	3948.94	5.63894	8.31991
GE3	3/27/2021	01:07:07.424000	12.2616	4.96875	3891.52	5.66315	8.36378
GE3	3/27/2021	01:08:10.309000	12.2861	4.96264	4005.11	5.65776	8.32618
GE3	3/27/2021	01:09:13.082000	12.2461	4.97221	3976.18	5.66608	8.35125
GE3	3/27/2021	01:10:15.637000	12.3426	5.0085	3736.19	5.71372	8.33244
GE3	3/27/2021	01:11:18.800000	12.2848	4.97166	3939.08	5.66796	8.32931
GE3	3/27/2021	01:12:21.683000	12.3498	5.00969	3816.42	5.71554	8.35438
GE3	3/27/2021	01:13:24.302000	12.2624	4.9764	3994.28	5.67191	8.32931
GE3	3/27/2021	01:14:26.755000	12.2959	4.98406	3915.14	5.68281	8.35752
GE3	3/27/2021	01:15:29.412000	12.3004	4.96859	3938.98	5.66547	8.34811
GE3	3/27/2021	01:16:32.318000	12.2794	4.95541	4001.1	5.64908	8.34498
GE3	3/27/2021	01:17:35.001000	12.2402	4.97712	3907.36	5.6713	8.33871
GE3	3/27/2021	01:18:38.065000	12.181	4.94268	4114.3	5.62826	8.32618
GE3	3/27/2021	01:19:40.543000	12.2712	4.96962	3904.15	5.66476	8.36378
GE3	3/27/2021	01:20:43.308000	12.2687	4.95592	3967.62	5.64897	8.33244
GE3	3/27/2021	01:21:45.938000	12.2778	4.99033	3856.03	5.68878	8.32618
GE3	3/27/2021	01:22:48.692000	12.3322	4.97913	3902.7	5.67954	8.373
GE3	3/27/2021	01:23:51.606000	12.2327	4.9613	4018.63	5.65279	8.33871
GE3	3/27/2021	01:24:54.576000	12.2705	4.9714	3865.46	5.66674	8.33871
GE3	3/27/2021	01:25:57.331000	12.2859	4.96107	3999.23	5.65595	8.31677
GE3	3/27/2021	01:27:00.120000	12.3105	4.98649	3883.06	5.68653	8.34185
GE3	3/27/2021	01:28:02.869000	12.2312	4.94864	4013.25	5.63827	8.32618
GE3	3/27/2021	01:29:05.227000	12.3286	4.98463	3907.96	5.68559	8.33558
GE3	3/27/2021	01:30:08.110000	12.3614	5.00446	3786.71	5.71033	8.27916
GE3	3/27/2021	01:31:10.773000	12.2728	4.9802	3863.96	5.67692	8.32931
GE3	3/27/2021	01:32:13.886000	12.3163	5.01813	3754.42	5.72299	8.30423
GE3	3/27/2021	01:33:16.611000	12.2765	4.97332	3952.23	5.66932	8.3011
GE3	3/27/2021	01:34:18.997000	12.2377	4.96801	3917.62	5.66076	8.36378
GE3	3/27/2021	01:35:21.816000	12.2962	4.97729	3902.17	5.67511	8.28229
GE3	3/27/2021	01:36:24.605000	12.3147	4.98739	3867.45	5.68783	8.31991
GE3	3/27/2021	01:37:27.262000	12.2849	4.99763	3888	5.69757	8.373
GE3	3/27/2021	01:38:30.016000	12.1879	4.96187	4072.38	5.65055	8.33558
GE3	3/27/2021	01:39:32.794000	12.2303	4.98589	3884.27	5.68065	8.373
GE3	3/27/2021	01:40:35.578000	12.2928	4.96476	3952.82	5.6606	8.36987
GE3	3/27/2021	01:41:38.420000	12.3591	5.00612	3752.01	5.71208	8.2917
GE3	3/27/2021	01:42:41.187000	12.286	4.96273	3892.57	5.65785	8.373
GE3	3/27/2021	01:43:43.998000	12.2577	4.94703	3991.27	5.63814	8.33558
GE3	3/27/2021	01:44:46.548000	12.2988	4.94727	3971.3	5.64105	8.32931
GE3	3/27/2021	01:45:49.358000	12.2861	4.95821	4070.39	5.6527	8.31363
GE3	3/27/2021	01:46:52.455000	12.2838	4.98011	3816.64	5.67752	8.31363
GE3	3/27/2021	01:47:54.850000	12.2439	4.94642	4060.21	5.63655	8.32304
GE3	3/27/2021	01:48:57.975000	12.2636	4.97247	3986.64	5.66752	8.34185
GE3	3/27/2021	01:50:00.324000	12.301	4.96348	4016.13	5.65968	8.3011
GE3	3/27/2021	01:51:03.440000	12.1928	4.96335	3958.69	5.65255	8.32931
GE3	3/27/2021	01:52:05.892000	12.3332	4.98988	3845.63	5.69186	8.32931
GE3	3/27/2021	01:53:08.708000	12.2779	4.96078	3961.39	5.65511	8.373
GE3	3/27/2021	01:54:11.344000	12.2785	4.97372	3965.08	5.6699	8.32304
GE3	3/27/2021	01:55:14.101000	12.244	4.96898	4043.38	5.66227	8.28542
GE3	3/27/2021	01:56:16.928000	12.3362	4.97544	3991.14	5.6756	8.32304
GE3	3/27/2021	01:57:19.619000	12.3334	4.98161	3877.36	5.68245	8.27602
GE3	3/27/2021	01:58:22.722000	12.2905	4.97452	3875.72	5.67159	8.27288
GE3	3/27/2021	01:59:25.498000	12.4156	5.00847	3677.78	5.71845	8.26348
GE3	3/27/2021	02:00:28.045000	12.2985	5.01328	3689.85	5.71629	8.25407
GE3	3/27/2021	02:01:30.812000	12.3929	5.03458	3609.97	5.74677	8.26034
GE3	3/27/2021	02:02:33.771000	12.333	5.01854	3681	5.72454	8.30716
GE3	3/27/2021	02:03:36.136000	12.3635	5.01343	3612.83	5.72071	8.27288
GE3	3/27/2021	02:04:38.969000	12.444	5.03542	3588.57	5.75108	8.30716
GE3	3/27/2021	02:05:41.646000	12.3727	4.99014	3706.06	5.69473	8.26662
GE3	3/27/2021	02:06:44.845000	12.4703	5.0495	3525.19	5.7689	8.25407
GE3	3/27/2021	02:07:47.161000	12.4012	5.02342	3646.24	5.73458	8.2572
GE3	3/27/2021	02:08:49.960000	12.3609	5.04655	3534.81	5.75833	8.26034
GE3	3/27/2021	02:09:52.666000	12.3515	5.00635	3649.45	5.71185	8.3103
GE3	3/27/2021	02:10:55.425000	12.3521	5.01665	3694.42	5.72364	8.27916
GE3	3/27/2021	02:11:58.176000	12.3835	5.03467	3534.68	5.74626	8.25407
GE3	3/27/2021	02:13:01.335000	12.3767	5.02137	3658.22	5.73063	8.28229
GE3	3/27/2021	02:14:03.691000	12.4093	5.03078	3619.89	5.74351	8.32618
GE3	3/27/2021	02:15:06.636000	12.4072	4.99088	3757.21	5.69782	8.25407
GE3	3/27/2021	02:16:09.193000	12.3851	5.01222	3781.52	5.72074	8.3011
GE3	3/27/2021	02:17:11.998000	12.3555	5.02921	3682.39	5.73819	8.25094
GE3	3/27/2021	02:18:15.092000	12.3429	4.98989	3746.93	5.6925	8.27288
GE3	3/27/2021	02:19:17.593000	12.412	5.04478	3608.62	5.75967	8.26348
GE3	3/27/2021	02:20:20.279000	12.3934	4.99958	3758.21	5.70685	8.26662
GE3	3/27/2021	02:21:23.168000	12.4063	5.00381	3700.04	5.71252	8.30423
GE3	3/27/2021	02:22:25.722000	12.3958	5.00162	3793.72	5.70934	8.3103
GE3	3/27/2021	02:23:28.656000	12.3152	5.00619	3800.59	5.7093	8.27288
GE3	3/27/2021	02:24:31.270000	12.3512	5.00066	3696.52	5.70534	8.3103
GE3	3/27/2021	02:25:33.985000	12.4392	4.99928	3742.44	5.70949	8.27602
GE3	3/27/2021	02:26:36.747000	12.4469	5.05339	3518.73	5.7718	8.3103
GE3	3/27/2021	02:27:39.535000	12.3817	4.99808	3699.92	5.70438	8.30403
GE3	3/27/2021	02:28:42.434000	12.4503	5.00939	3692.12	5.72176	8.27602
GE3	3/27/2021	02:29:45.012000	12.3856	4.98858	3780.03	5.69379	8.29148
GE3	3/27/2021	02:30:47.799000	12.3535	5.02403	3724.08	5.73216	8.26348
GE3	3/27/2021	02:31:50.919000	12.4299	4.99735	3795.79	5.70668	8.28856
GE3	3/27/2021	02:32:53.324000	12.2878	4.93378	4037.37	5.62496	8.373
GE3	3/27/2021	02:33:56.129000	12.3474	4.9659	3917.95	5.66543	8.30423
GE3	3/27/2021	02:34:59.279000	12.3778	4.96501	3940.02	5.66638	8.30403
GE3	3/27/2021	02:36:01.543000	12.302	4.96732	3947.11	5.66412	8.29797
GE3	3/27/2021	02:37:04.654000	12.3729	4.97513	4030.75	5.67762	8.29797
GE3	3/27/2021	02:38:07.450000	12.3018	4.92692	4122.03	5.61805	8.30423
GE3	3/27/2021	02:39:09.807000	12.393	4.96326	3993.67	5.66538	8.28856
GE3	3/27/2021	02:40:12.596000	12.3165	4.96859	3975.5	5.66651	8.26034
GE3	3/27/2021	02:41:15.314000	12.3092	4.99839	3875.12	5.70002	8.28856
GE3	3/27/2021	02:42:18.478000	12.2783	4.99258	3930.27	5.69138	8.2572
GE3	3/27/2021	02:43:21.217000	12.2831	4.97272	3956.05	5.66906	8.36987
GE3	3/27/2021	02:44:23.578000	12.279	4.99291	3998.1	5.69181	8.26662
GE3	3/27/2021	02:45:26.461000	12.2946	4.96924	3982.37	5.66582	8.29797
GE3	3/27/2021	02:46:29.158000	12.3185	4.94225	4055.08	5.6366	8.28856
GE3	3/27/2021	02:47:31.842000	12.3664	4.93706	4036.46	5.63375	8.26975
GE3	3/27/2021	02:48:34.602000	12.1939	4.94425	4096.21	5.63087	8.36987
GE3	3/27/2021	02:49:37.351000	12.2302	4.91031	4235.31	5.59453	8.2917
GE3	3/27/2021	02:50:40.148000	12.2661	4.9449	4072.72	5.63625	8.31363
GE3	3/27/2021	02:51:42.870000	12.3582	4.97783	3994.53	5.67974	8.2572
GE3	3/27/2021	02:52:45.745000	12.2657	4.9687	3996.73	5.66335	8.32618
GE3	3/27/2021	02:53:48.371000	12.2891	4.93688	4136.66	5.62858	8.3011
GE3	3/27/2021	02:54:51.185000	12.2385	4.91501	4184.43	5.60041	8.27602
GE3	3/27/2021	02:55:54.243000	12.3545	4.95733	4017.93	5.65612	8.28229
GE3	3/27/2021	02:56:56.826000	12.3163	4.96699	4077.26	5.66466	8.2917
GE3	3/27/2021	02:57:59.797000	12.2007	4.95122	4097.57	5.63924	8.32931
GE3	3/27/2021	02:59:02.591000	12.2517	4.93828	4157.42	5.62778	8.30423
GE3	3/27/2021	03:00:04.947000	12.2713	4.94614	4075.27	5.638	8.27288
GE3	3/27/2021	03:01:08.014000	12.3304	4.96514	3929.19	5.66346	8.27916
GE3	3/27/2021	03:02:10.453000	12.31	4.95833	4068.79	5.65438	8.25407
GE3	3/27/2021	03:03:13.165000	12.3093	4.94528	4030.61	5.63946	8.31991
GE3	3/27/2021	03:04:15.926000	12.2869	4.93346	4232.56	5.62454	8.28229
GE3	3/27/2021	03:05:18.676000	12.3083	4.95381	4006.14	5.64912	8.27602
GE3	3/27/2021	03:06:21.432000	12.2833	4.95314	4101	5.64675	8.3103
GE3	3/27/2021	03:07:24.368000	12.2767	4.97635	4031.35	5.67278	8.30423
GE3	3/27/2021	03:08:26.942000	12.3146	4.95433	3991.6	5.65012	8.26975
GE3	3/27/2021	03:09:29.738000	12.2345	4.95578	4058.86	5.64661	8.26034
GE3	3/27/2021	03:10:32.510000	12.3389	4.97075	3996.05	5.67041	8.373
GE3	3/27/2021	03:11:35.206000	12.277	4.96188	4094.17	5.65631	8.3103
GE3	3/27/2021	03:12:38.006000	12.3075	4.96688	3950.2	5.66398	8.30423
GE3	3/27/2021	03:13:41.076000	12.2957	4.9323	4137.7	5.62379	8.25407
GE3	3/27/2021	03:14:43.532000	12.311	4.92816	4110.6	5.62004	8.29483
GE3	3/27/2021	03:15:46.675000	12.3347	4.94866	4033.74	5.64495	8.2572
GE3	3/27/2021	03:16:49.002000	12.2349	4.91762	4079.77	5.60316	8.29462
GE3	3/27/2021	03:17:52.120000	12.3114	4.98875	3876.55	5.68917	8.29483
GE3	3/27/2021	03:18:54.941000	12.2766	4.93649	4154.5	5.62733	8.26975
GE3	3/27/2021	03:19:57.437000	12.2468	4.9473	4076.11	5.63774	8.2917
GE3	3/27/2021	03:21:00.410000	12.2207	4.96375	4107.17	5.6548	8.26348
GE3	3/27/2021	03:22:02.756000	12.3626	4.9604	4037.82	5.66014	8.27602
GE3	3/27/2021	03:23:05.921000	12.2746	4.96543	3956.33	5.6602	8.27602
GE3	3/27/2021	03:24:08.269000	12.2029	4.93943	4072.87	5.62596	8.27288
GE3	3/27/2021	03:25:11.092000	12.3044	4.97378	3958.97	5.67164	8.28229
GE3	3/27/2021	03:26:13.784000	12.2875	4.95807	4051.53	5.65264	8.29462
GE3	3/27/2021	03:27:16.533000	12.3431	4.97539	3903.31	5.67597	8.27288
GE3	3/27/2021	03:28:19.292000	12.2843	4.93126	4103.5	5.62187	8.25094
GE3	3/27/2021	03:29:22.049000	12.227	4.92984	4132.25	5.61658	8.27288
GE3	3/27/2021	03:30:24.797000	12.2401	4.95603	4061.17	5.64726	8.26348
GE3	3/27/2021	03:31:27.595000	12.2808	4.9529	4121.57	5.64631	8.29148
GE3	3/27/2021	03:32:30.312000	12.3323	4.96951	3871.88	5.66858	8.28856
GE3	3/27/2021	03:33:33.106000	12.2413	4.91861	4095.61	5.60469	8.26348
GE3	3/27/2021	03:34:35.947000	12.2715	4.95521	4011.33	5.64834	8.28856
GE3	3/27/2021	03:35:38.631000	12.2957	4.94429	4084.41	5.63745	8.26975
GE3	3/27/2021	03:36:41.331000	12.2632	4.95168	4008.87	5.64379	8.26348
GE3	3/27/2021	03:37:44.471000	12.2722	4.97151	3957.29	5.66698	8.30403
GE3	3/27/2021	03:38:46.842000	12.3145	4.96395	3997.8	5.66109	8.21958
GE3	3/27/2021	03:39:49.593000	12.3242	4.96885	3822.68	5.6673	8.25094
GE3	3/27/2021	03:40:52.348000	12.2988	4.98248	3944.08	5.6812	8.30403
GE3	3/27/2021	03:41:55.466000	12.3096	4.9864	3861.27	5.68637	8.30716
GE3	3/27/2021	03:42:57.859000	12.4104	4.98899	3842.17	5.69587	8.30089
GE3	3/27/2021	03:44:00.657000	12.3023	4.9832	3863.25	5.68225	8.30089
GE3	3/27/2021	03:45:03.437000	12.3809	4.99928	3724.17	5.7057	8.30089
GE3	3/27/2021	03:46:06.150000	12.3104	4.98837	3902	5.68867	8.30089
GE3	3/27/2021	03:47:08.880000	12.3152	4.97941	3815.2	5.67876	8.27288
GE3	3/27/2021	03:48:11.640000	12.2909	4.97422	3887.55	5.67128	8.29148
GE3	3/27/2021	03:49:14.791000	12.353	4.99659	3787.89	5.70081	8.25094
GE3	3/27/2021	03:50:17.326000	12.3569	5.02081	3711.56	5.7287	8.20702
GE3	3/27/2021	03:51:20.311000	12.3616	4.98345	3881.27	5.68637	8.30716
GE3	3/27/2021	03:52:22.814000	12.3357	5.0014	3808.83	5.70517	8.3103
GE3	3/27/2021	03:53:25.449000	12.2708	4.98344	3968.82	5.68049	8.28834
GE3	3/27/2021	03:54:28.528000	12.3355	5.00664	3755.57	5.71113	8.29776
GE3	3/27/2021	03:55:30.970000	12.3167	4.991	3823.22	5.69208	8.21958
GE3	3/27/2021	03:56:33.674000	12.2992	4.99989	3830.41	5.70108	8.29776
GE3	3/27/2021	03:57:36.881000	12.316	5.00359	3834.48	5.70638	8.21644
GE3	3/27/2021	03:58:39.583000	12.2366	4.98427	3931.91	5.67921	8.21016
GE3	3/27/2021	03:59:42.307000	12.3523	5.00823	3719.19	5.71404	8.25407
GE3	3/27/2021	04:00:44.699000	12.2412	4.95447	3926.22	5.64556	8.25407
GE3	3/27/2021	04:01:47.535000	12.2968	4.9741	3914.79	5.67152	8.26662
GE3	3/27/2021	04:02:50.596000	12.3101	4.96165	3852.79	5.65818	8.30403
GE3	3/27/2021	04:03:52.964000	12.3364	4.99898	3856.59	5.70246	8.30403
GE3	3/27/2021	04:04:55.785000	12.3505	5.00668	3708.02	5.71216	8.29776
GE3	3/27/2021	04:05:58.864000	12.2578	4.97174	3876.95	5.66631	8.22271
GE3	3/27/2021	04:07:01.374000	12.2848	5.00278	3737.79	5.70343	8.26034
GE3	3/27/2021	04:08:04.312000	12.2053	4.9775	3960.01	5.66948	8.30716
GE3	3/27/2021	04:09:06.772000	12.2361	4.9637	3874.73	5.65574	8.27288
GE3	3/27/2021	04:10:09.684000	12.2427	4.96154	3955.09	5.65371	8.25407
GE3	3/27/2021	04:11:12.243000	12.2084	4.95279	4040.63	5.64153	8.27602
GE3	3/27/2021	04:12:14.997000	12.2434	4.98175	3915.51	5.67678	8.26348
GE3	3/27/2021	04:13:18.115000	12.2412	4.93142	4089	5.61929	8.2572
GE3	3/27/2021	04:14:20.527000	12.2915	4.95418	3969.24	5.64846	8.27916
GE3	3/27/2021	04:15:23.397000	12.2673	4.94136	4043.35	5.63229	8.26348
GE3	3/27/2021	04:16:26.112000	12.2072	4.94079	4134.19	5.62778	8.26348
GE3	3/27/2021	04:17:28.774000	12.2024	4.93215	4088.87	5.61764	8.30716
GE3	3/27/2021	04:18:31.568000	12.1748	4.93016	4174.37	5.61361	8.30403
GE3	3/27/2021	04:19:34.647000	12.2424	4.96884	3981.98	5.662	8.2572
GE3	3/27/2021	04:20:37.082000	12.1822	4.94754	4106.72	5.63387	8.2572
GE3	3/27/2021	04:21:39.792000	12.2523	4.95441	4031.55	5.6462	8.28229
GE3	3/27/2021	04:22:42.909000	12.2972	4.95815	4110.05	5.65335	8.29148
GE3	3/27/2021	04:23:45.354000	12.3059	4.92382	4158.86	5.61477	8.21958
GE3	3/27/2021	04:24:48.396000	12.2851	4.97125	3890.6	5.66751	8.20075
GE3	3/27/2021	04:25:50.825000	12.3168	4.96816	3937.35	5.66604	8.2133
GE3	3/27/2021	04:26:53.642000	12.3089	4.97274	3956.17	5.67074	8.26975
GE3	3/27/2021	04:27:56.331000	12.2735	4.94109	4200.46	5.63238	8.2572
GE3	3/27/2021	04:28:59.211000	12.2804	4.96256	4098.55	5.6573	8.3103
GE3	3/27/2021	04:30:01.840000	12.3271	4.96321	3993.8	5.66106	8.19762
GE3	3/27/2021	04:31:04.611000	12.2917	4.9691	4003.98	5.66548	8.21644
GE3	3/27/2021	04:32:07.401000	12.3099	4.96881	3982.38	5.66633	8.29462
GE3	3/27/2021	04:33:10.213000	12.2943	4.93664	4153.33	5.62864	8.30403
GE3	3/27/2021	04:34:12.861000	12.3435	4.9632	3987.2	5.6621	8.25407
GE3	3/27/2021	04:35:16.001000	12.3763	4.95364	4003.78	5.65331	8.19134
GE3	3/27/2021	04:36:18.760000	12.2919	4.94487	4120.91	5.63787	8.27288
GE3	3/27/2021	04:37:21.174000	12.2898	4.95587	4097.61	5.65028	8.28834
GE3	3/27/2021	04:38:23.879000	12.2331	4.93481	4160.3	5.62263	8.29776
GE3	3/27/2021	04:39:26.629000	12.377	4.97013	3927.61	5.67217	8.20702
GE3	3/27/2021	04:40:29.422000	12.2826	4.96859	4022.1	5.66431	8.21644
GE3	3/27/2021	04:41:32.144000	12.3286	4.95663	3976.2	5.65364	8.30716
GE3	3/27/2021	04:42:35.295000	12.299	4.97193	4028.36	5.66919	8.19134
GE3	3/27/2021	04:43:38.040000	12.3108	4.95103	4053.95	5.64611	8.2133
GE3	3/27/2021	04:44:40.854000	12.3561	4.97564	3973.44	5.67711	8.19762
GE3	3/27/2021	04:45:43.162000	12.2118	4.94809	4103.3	5.6364	8.30089
GE3	3/27/2021	04:46:46.054000	12.3118	4.96161	4083.73	5.65824	8.3103
GE3	3/27/2021	04:47:48.877000	12.2873	4.93712	4224.93	5.62874	8.21016
GE3	3/27/2021	04:48:51.822000	12.3534	4.98195	3952.37	5.68413	8.21644
GE3	3/27/2021	04:49:54.223000	12.3376	4.95829	4070.91	5.65612	8.18821
GE3	3/27/2021	04:50:57.387000	12.3092	4.93117	4116.68	5.62336	8.26348
GE3	3/27/2021	04:52:00.088000	12.2477	4.9557	4216.62	5.64736	8.26348
GE3	3/27/2021	04:53:02.893000	12.2897	4.91657	4203.88	5.60547	8.19762
GE3	3/27/2021	04:54:05.209000	12.3422	4.9789	3954.85	5.67992	8.2133
GE3	3/27/2021	04:55:08.157000	12.3157	4.9465	4101.36	5.64126	8.21016
GE3	3/27/2021	04:56:10.917000	12.3313	4.95417	4144.48	5.65102	8.29148
GE3	3/27/2021	04:57:13.487000	12.3056	4.93544	4144.96	5.62799	8.18821
GE3	3/27/2021	04:58:16.340000	12.3026	4.97189	3956.58	5.66937	8.22271
GE3	3/27/2021	04:59:19.376000	12.3483	4.96321	4016.29	5.66242	8.20389
GE3	3/27/2021	05:00:21.817000	12.2899	4.94066	4095.85	5.63294	8.28834
GE3	3/27/2021	05:01:24.643000	12.2277	4.93149	4210.35	5.61851	8.3103
GE3	3/27/2021	05:02:27.643000	12.2809	4.91625	4218.47	5.60455	8.20389
GE3	3/27/2021	05:03:30.128000	12.3321	4.97213	4005.22	5.67156	8.21016
GE3	3/27/2021	05:04:33.112000	12.3678	4.96624	3999.45	5.66714	8.22874
GE3	3/27/2021	05:05:35.524000	12.3795	4.9665	3985.66	5.66819	8.29148
GE3	3/27/2021	05:06:38.271000	12.2959	4.96018	3978.68	5.65559	8.18821
GE3	3/27/2021	05:07:41.380000	12.3309	4.94451	4072.14	5.63997	8.19762
GE3	3/27/2021	05:08:43.954000	12.3987	4.96898	3958.79	5.67227	8.24757
GE3	3/27/2021	05:09:46.672000	12.2578	4.93629	4060.94	5.6259	8.20702
GE3	3/27/2021	05:10:49.336000	12.3359	4.95824	4007.3	5.65595	8.29148
GE3	3/27/2021	05:11:52.171000	12.3637	4.96158	3966.52	5.66155	8.21306
GE3	3/27/2021	05:12:54.925000	12.3532	4.99121	3811.11	5.69469	8.23188
GE3	3/27/2021	05:13:57.569000	12.3704	5.02256	3697.74	5.73158	8.2162
GE3	3/27/2021	05:15:00.499000	12.4678	4.99735	3831.84	5.70916	8.12546
GE3	3/27/2021	05:16:03.065000	12.4549	5.03037	3638.89	5.74604	8.14115
GE3	3/27/2021	05:17:05.814000	12.4379	5.00983	3720.88	5.72146	8.12546
GE3	3/27/2021	05:18:08.611000	12.4606	5.00493	3710.91	5.71734	8.22561
GE3	3/27/2021	05:19:11.687000	12.4225	5.00389	3701.46	5.71367	8.14428
GE3	3/27/2021	05:20:14.120000	12.4135	4.99862	3781.97	5.70706	8.20075
GE3	3/27/2021	05:21:16.837000	12.3903	5.00699	3786.02	5.7151	8.18821
GE3	3/27/2021	05:22:19.596000	12.3731	5.00369	3840.97	5.71022	8.2162
GE3	3/27/2021	05:23:22.347000	12.4271	5.00201	3804.51	5.71182	8.19762
GE3	3/27/2021	05:24:25.288000	12.3667	4.97325	3897.71	5.67508	8.14428
GE3	3/27/2021	05:25:27.861000	12.35	4.98709	3863.1	5.68977	8.20389
GE3	3/27/2021	05:26:30.972000	12.4262	4.99201	3823.61	5.70035	8.14115
GE3	3/27/2021	05:27:33.553000	12.4061	4.98632	3908.75	5.69255	8.23815
GE3	3/27/2021	05:28:36.127000	12.4402	4.99428	3865.24	5.70385	8.23502
GE3	3/27/2021	05:29:39.272000	12.3718	4.95258	3922.12	5.65181	8.14115
GE3	3/27/2021	05:30:41.672000	12.3975	4.99089	3864.17	5.6972	8.19762
GE3	3/27/2021	05:31:44.566000	12.3334	4.98982	3890.2	5.69181	8.22874
GE3	3/27/2021	05:32:47.139000	12.3882	4.97803	3944.53	5.68191	8.19448
GE3	3/27/2021	05:33:49.935000	12.4189	4.99775	3878.7	5.70642	8.21306
GE3	3/27/2021	05:34:52.653000	12.3836	4.97588	3988.13	5.67917	8.21934
GE3	3/27/2021	05:35:55.445000	12.409	4.99322	3826.75	5.7006	8.24443
GE3	3/27/2021	05:36:58.158000	12.3771	4.99047	3884.66	5.6954	8.13801
GE3	3/27/2021	05:38:01.057000	12.3292	4.99332	3872.42	5.69554	8.20702
GE3	3/27/2021	05:39:04.067000	12.3624	4.97178	3904.6	5.67312	8.23502
GE3	3/27/2021	05:40:06.465000	12.3984	4.95528	4005.01	5.65661	8.23188
GE3	3/27/2021	05:41:09.538000	12.3272	4.97392	3938.92	5.67328	8.24443
GE3	3/27/2021	05:42:11.932000	12.3452	4.95807	4019.17	5.65636	8.20992
GE3	3/27/2021	05:43:14.687000	12.3816	4.98422	3921.2	5.68856	8.24757
GE3	3/27/2021	05:44:17.851000	12.3448	4.98928	3965.32	5.69194	8.12859
GE3	3/27/2021	05:45:20.204000	12.4071	5.00767	3724.8	5.71699	8.23188
GE3	3/27/2021	05:46:22.993000	12.4784	4.99012	3753.14	5.70159	8.18482
GE3	3/27/2021	05:47:26.069000	12.4255	4.97978	3861.72	5.68633	8.22247
GE3	3/27/2021	05:48:28.865000	12.3964	4.99726	3861.75	5.7044	8.24129
GE3	3/27/2021	05:49:31.218000	12.4171	4.96807	4010.37	5.67242	8.2162
GE3	3/27/2021	05:50:34.028000	12.3729	4.98199	3877.21	5.68545	8.18821
GE3	3/27/2021	05:51:36.726000	12.3779	5.00217	3922.19	5.7088	8.20992
GE3	3/27/2021	05:52:39.482000	12.353	4.96451	4019.86	5.66421	8.22561
GE3	3/27/2021	05:53:42.242000	12.4255	4.9731	3990.94	5.67871	8.14115
GE3	3/27/2021	05:54:44.991000	12.3862	4.96692	4006.79	5.66911	8.21306
GE3	3/27/2021	05:55:47.746000	12.3795	4.99678	3900.79	5.70275	8.23502
GE3	3/27/2021	05:56:50.507000	12.3826	4.96396	4036.41	5.66549	8.20992
GE3	3/27/2021	05:57:53.297000	12.3412	4.97151	3954.75	5.67143	8.20389
GE3	3/27/2021	05:58:56.014000	12.3717	4.93718	4143.7	5.63423	8.21934
GE3	3/27/2021	05:59:58.871000	12.3797	4.96492	4014.76	5.6664	8.23502
GE3	3/27/2021	06:01:01.605000	12.3718	4.97045	3973.91	5.67221	8.20992
GE3	3/27/2021	06:02:04.688000	12.3965	4.97141	4002.89	5.6749	8.24443
GE3	3/27/2021	06:03:07.212000	12.3839	4.97783	3955.57	5.68141	8.24443
GE3	3/27/2021	06:04:09.788000	12.3309	4.9358	4194.78	5.63004	8.22247
GE3	3/27/2021	06:05:12.543000	12.3752	4.95361	4025.32	5.6532	8.19134
GE3	3/27/2021	06:06:15.398000	12.408	4.96426	4101.17	5.66749	8.20992
GE3	3/27/2021	06:07:18.448000	12.3868	4.95306	4068.02	5.65333	8.24443
GE3	3/27/2021	06:08:20.848000	12.4157	4.94544	4138.12	5.64649	8.24443
GE3	3/27/2021	06:09:23.566000	12.406	4.94828	4089.69	5.64911	8.21934
GE3	3/27/2021	06:10:26.315000	12.3695	4.95064	3965.25	5.64944	8.23815
GE3	3/27/2021	06:11:29.070000	12.3367	4.96269	4180.48	5.66108	8.20992
GE3	3/27/2021	06:12:31.880000	12.3874	4.95437	4142.09	5.65486	8.18821
GE3	3/27/2021	06:13:34.958000	12.3464	4.94872	4246.51	5.64577	8.13487
GE3	3/27/2021	06:14:37.334000	12.3516	4.9554	4050.32	5.65373	8.21306
GE3	3/27/2021	06:15:40.144000	12.4252	4.99352	3909.1	5.702	8.20992
GE3	3/27/2021	06:16:42.845000	12.3791	4.97246	4017.98	5.67497	8.13487
GE3	3/27/2021	06:17:45.641000	12.3762	4.96474	3971.83	5.66597	8.23188
GE3	3/27/2021	06:18:48.408000	12.3656	4.96182	4143.13	5.66195	8.1754
GE3	3/27/2021	06:19:51.561000	12.5057	4.97556	3896.42	5.68673	8.12859
GE3	3/27/2021	06:20:54.262000	12.3897	4.97156	3990.57	5.67462	8.1597
GE3	3/27/2021	06:21:56.698000	12.4177	4.97752	3938.71	5.68325	8.13173
GE3	3/27/2021	06:22:59.486000	12.46	5.00204	3878.23	5.714	8.1754
GE3	3/27/2021	06:24:02.126000	12.46	4.97057	3933.38	5.67806	8.13173
GE3	3/27/2021	06:25:05.238000	12.5017	5.00687	3850.83	5.72224	8.14115
GE3	3/27/2021	06:26:08.028000	12.4141	4.95282	4185.17	5.65482	8.13487
GE3	3/27/2021	06:27:10.439000	12.3551	4.95805	4012.58	5.65697	8.22247
GE3	3/27/2021	06:28:13.152000	12.4579	4.96312	4022.25	5.66941	8.18482
GE3	3/27/2021	06:29:15.912000	12.3757	4.95789	4011.53	5.65812	8.20992
GE3	3/27/2021	06:30:18.695000	12.4023	4.96715	4002.04	5.67041	8.13801
GE3	3/27/2021	06:31:21.418000	12.3485	4.95126	4180.15	5.6488	8.18482
GE3	3/27/2021	06:32:24.361000	12.369	4.97689	3963.54	5.67938	8.12859
GE3	3/27/2021	06:33:26.922000	12.3879	4.95125	4097.99	5.65134	8.13173
GE3	3/27/2021	06:34:30.050000	12.5085	4.9827	3959.11	5.69507	8.23815
GE3	3/27/2021	06:35:32.638000	12.4288	4.96783	4045.38	5.67291	8.14428
GE3	3/27/2021	06:36:35.584000	12.4522	4.95367	4073.13	5.65825	8.14428
GE3	3/27/2021	06:37:37.993000	12.3679	4.98281	3893.56	5.68606	8.18168
GE3	3/27/2021	06:38:40.696000	12.3528	4.95211	4144.63	5.65005	8.16912
GE3	3/27/2021	06:39:43.452000	12.404	4.96505	3953.87	5.66813	8.20992
GE3	3/27/2021	06:40:46.257000	12.3959	4.93944	4154.7	5.63837	8.13801
GE3	3/27/2021	06:41:49	12.3605	4.95847	4139.96	5.6578	8.24129
GE3	3/27/2021	06:42:51.901000	12.3679	4.94121	4195.43	5.63858	8.22247
GE3	3/27/2021	06:43:54.830000	12.3455	4.919	4250.38	5.6118	8.14428
GE3	3/27/2021	06:44:57.266000	12.3874	4.94473	4138.46	5.64386	8.13801
GE3	3/27/2021	06:46:00.419000	12.33	4.97032	4157.88	5.66935	8.14115
GE3	3/27/2021	06:47:02.740000	12.4364	4.98691	3992.75	5.69518	8.13801
GE3	3/27/2021	06:48:05.534000	12.3787	4.94358	4170.8	5.64199	8.14428
GE3	3/27/2021	06:49:08.303000	12.3847	4.93038	4131.1	5.6273	8.22247
GE3	3/27/2021	06:50:11.394000	12.4137	4.96368	4013.35	5.66719	8.15657
GE3	3/27/2021	06:51:13.796000	12.4115	4.9652	3992.2	5.66878	8.16598
GE3	3/27/2021	06:52:16.510000	12.4032	4.96714	3972.93	5.67046	8.14428
GE3	3/27/2021	06:53:19.290000	12.3227	4.9332	4285.05	5.62654	8.2162
GE3	3/27/2021	06:54:22.020000	12.3806	4.9974	3990.09	5.70354	8.14428
GE3	3/27/2021	06:55:25.281000	12.3705	4.99585	3851.49	5.70111	8.1597
GE3	3/27/2021	06:56:27.719000	12.4414	4.99963	3812.02	5.71004	8.13173
GE3	3/27/2021	06:57:30.484000	12.4653	4.98921	3908.46	5.6997	8.16284
GE3	3/27/2021	06:58:33.084000	12.3646	4.95164	4072.15	5.65027	8.13173
GE3	3/27/2021	06:59:35.925000	12.4207	4.99788	3855.53	5.70669	8.15657
GE3	3/27/2021	07:00:38.596000	12.4612	4.97499	3897.2	5.68319	8.16284
GE3	3/27/2021	07:01:41.452000	12.4573	5.02652	3841.05	5.7418	8.17854
GE3	3/27/2021	07:02:44.079000	12.4006	5.01143	3871.31	5.72086	8.13459
GE3	3/27/2021	07:03:46.941000	12.3809	4.97638	3869.61	5.67956	8.16912
GE3	3/27/2021	07:04:49.574000	12.4335	5.01903	3846.08	5.73168	8.16598
GE3	3/27/2021	07:05:52.377000	12.3952	4.95432	4037.8	5.65531	8.17854
GE3	3/27/2021	07:06:55.087000	12.4432	5.00125	3964.82	5.712	8.12859
GE3	3/27/2021	07:07:57.875000	12.396	4.96469	4124.12	5.66719	8.17854
GE3	3/27/2021	07:09:00.593000	12.4847	4.96937	3936.5	5.67828	8.13801
GE3	3/27/2021	07:10:03.439000	12.4643	4.98523	3922.14	5.69509	8.15343
GE3	3/27/2021	07:11:06.188000	12.4119	4.96062	3979.02	5.66357	8.17854
GE3	3/27/2021	07:12:09.219000	12.4033	4.99835	3909.85	5.70609	8.1597
GE3	3/27/2021	07:13:11.814000	12.4298	4.95642	4037.37	5.65994	8.15343
GE3	3/27/2021	07:14:14.401000	12.3918	4.9682	3951.89	5.67093	8.20992
GE3	3/27/2021	07:15:17.120000	12.4092	4.96893	4007.36	5.67289	8.17854
GE3	3/27/2021	07:16:19.912000	12.3799	4.94665	4062.51	5.64557	8.13801
GE3	3/27/2021	07:17:22.959000	12.3705	4.98442	3934.32	5.68806	8.13145
GE3	3/27/2021	07:18:25.383000	12.4019	4.98377	3956.99	5.68936	8.16598
GE3	3/27/2021	07:19:28.443000	12.5197	5.00608	3816.34	5.72252	8.15343
GE3	3/27/2021	07:20:30.965000	12.5242	4.94849	4064.97	5.65698	8.13459
GE3	3/27/2021	07:21:34.050000	12.4096	4.95788	3987.77	5.6603	8.17854
GE3	3/27/2021	07:22:36.441000	12.3697	5.00115	3897.66	5.70711	8.06268
GE3	3/27/2021	07:23:39.152000	12.4107	4.97726	3776.65	5.6825	8.14401
GE3	3/27/2021	07:24:42.302000	12.4907	5.01138	3720.9	5.72669	8.13773
GE3	3/27/2021	07:25:44.661000	12.4062	4.97293	3974.14	5.67726	8.12859
GE3	3/27/2021	07:26:47.632000	12.4376	4.99003	3873.73	5.69882	8.1754
GE3	3/27/2021	07:27:50.176000	12.3897	4.99988	3911.31	5.70696	8.15657
GE3	3/27/2021	07:28:53.330000	12.3643	4.99621	3849.53	5.70112	8.17226
GE3	3/27/2021	07:29:55.723000	12.3375	4.96293	4030.59	5.6614	8.1597
GE3	3/27/2021	07:30:58.566000	12.3491	4.92866	4193.2	5.62306	8.13801
GE3	3/27/2021	07:32:01.189000	12.3682	4.92945	4110.1	5.62518	8.15657
GE3	3/27/2021	07:33:04.340000	12.3793	4.95642	4075.44	5.65668	8.16284
GE3	3/27/2021	07:34:06.718000	12.4421	5.00812	3847.18	5.71978	8.1597
GE3	3/27/2021	07:35:09.454000	12.4632	4.97837	4057.02	5.68717	8.14401
GE3	3/27/2021	07:36:12.208000	12.3242	4.96262	4108.36	5.66019	8.17854
GE3	3/27/2021	07:37:14.967000	12.4095	4.96526	4081.06	5.66872	8.15343
GE3	3/27/2021	07:38:17.716000	12.3971	4.94835	4036.85	5.64861	8.1597
GE3	3/27/2021	07:39:20.471000	12.3621	4.96677	3990.55	5.66738	8.17226
GE3	3/27/2021	07:40:23.232000	12.3195	4.95143	4186.38	5.64712	8.18168
GE3	3/27/2021	07:41:26.018000	12.3791	4.93144	4177.06	5.62815	8.18168
GE3	3/27/2021	07:42:29.135000	12.3718	4.93467	4084.21	5.63137	8.13145
GE3	3/27/2021	07:43:31.678000	12.4017	4.98112	4036.15	5.68632	8.16284
GE3	3/27/2021	07:44:34.290000	12.4566	4.98329	4028.46	5.69236	8.13773
GE3	3/27/2021	07:45:37	12.346	4.96488	4169.64	5.66418	8.16284
GE3	3/27/2021	07:46:40.118000	12.4007	4.95514	4111.81	5.6566	8.15029
GE3	3/27/2021	07:47:42.611000	12.3482	4.95621	4120.02	5.65443	8.11261
GE3	3/27/2021	07:48:45.303000	12.4127	4.96253	4055	5.66581	8.18168
GE3	3/27/2021	07:49:48.025000	12.3351	4.94574	4146.06	5.64164	8.14087
GE3	3/27/2021	07:50:50.863000	12.4211	4.93829	4148.36	5.63867	8.16912
GE3	3/27/2021	07:51:53.648000	12.3894	4.95247	4125.58	5.65282	8.13773
GE3	3/27/2021	07:52:56.291000	12.3742	4.93306	4135.29	5.62969	8.16284
GE3	3/27/2021	07:53:59.212000	12.4361	5.00232	3918.85	5.71276	8.06268
GE3	3/27/2021	07:55:02.187000	12.3815	5.00347	3918.1	5.71051	8.12831
GE3	3/27/2021	07:56:04.688000	12.4408	4.98812	3903.25	5.69686	8.14401
GE3	3/27/2021	07:57:07.343000	12.4359	4.96621	4007.49	5.67152	8.12831
GE3	3/27/2021	07:58:10.059000	12.3863	4.94765	4114.78	5.64711	8.16284
GE3	3/27/2021	07:59:12.869000	12.4405	4.95254	4104.86	5.6562	8.15657
GE3	3/27/2021	08:00:15.568000	12.4025	4.96023	4088.02	5.66253	8.13145
GE3	3/27/2021	08:01:18.323000	12.4579	4.96567	4002.57	5.67233	8.15343
GE3	3/27/2021	08:02:21.083000	12.4003	4.97382	4050.33	5.6779	8.10948
GE3	3/27/2021	08:03:23.964000	12.3669	4.93867	4123.97	5.63562	8.18168
GE3	3/27/2021	08:04:26.587000	12.3712	4.93902	4172.8	5.6363	8.15029
GE3	3/27/2021	08:05:29.346000	12.3745	4.966	4049.59	5.6673	8.15029
GE3	3/27/2021	08:06:32.489000	12.4323	4.9717	3993.91	5.67755	8.10948
GE3	3/27/2021	08:07:34.922000	12.3836	4.94694	4160.62	5.64613	8.13459
GE3	3/27/2021	08:08:37.610000	12.34	4.92655	4194.99	5.62007	8.16284
GE3	3/27/2021	08:09:40.361000	12.3899	4.96514	4131.64	5.66731	8.13145
GE3	3/27/2021	08:10:43.117000	12.443	4.95746	4017.74	5.66197	8.17854
GE3	3/27/2021	08:11:45.923000	12.4321	4.94617	4089.04	5.64838	8.15657
GE3	3/27/2021	08:12:48.624000	12.3905	4.96816	4075.45	5.6708	8.15029
GE3	3/27/2021	08:13:51.818000	12.4621	4.97403	4029.23	5.68214	8.13459
GE3	3/27/2021	08:14:54.190000	12.3977	4.98595	4023.18	5.69158	8.13773
GE3	3/27/2021	08:15:56.959000	12.4196	4.95436	3981.64	5.65693	8.16912
GE3	3/27/2021	08:16:59.644000	12.4328	4.9858	4032.57	5.69368	8.15029
GE3	3/27/2021	08:18:02.420000	12.4553	4.98591	3917.76	5.69528	8.16284
GE3	3/27/2021	08:19:05.549000	12.4057	4.98234	3914.2	5.68797	8.14401
GE3	3/27/2021	08:20:08.306000	12.3418	4.96633	4036.72	5.66556	8.13145
GE3	3/27/2021	08:21:10.666000	12.422	5.01658	3823.78	5.72813	8.14401
GE3	3/27/2021	08:22:13.421000	12.368	4.97663	3880.91	5.67901	8.1189
GE3	3/27/2021	08:23:16.611000	12.4128	4.99243	3779.33	5.69995	8.16912
GE3	3/27/2021	08:24:19.064000	12.4923	4.98327	3831.9	5.69467	8.10948
cal	3/27/2021	08:25:21.719000	12.4239	4.99297	3862.61	5.70129	8.13773			2021-03-27	2021-03-27 08:25:21	2021-03-27 14:25:21	#REF!	#REF!
cal	3/27/2021	08:26:24.561000	11.8144	4.70256	3736.8	5.33258	9.3094			2021-03-27	2021-03-27 08:26:24	2021-03-27 14:26:24	#REF!	#REF!
cal	3/27/2021	08:27:27.561000	1.24887	0.178094	105.839	0.180346	0.007827			2021-03-27	2021-03-27 08:27:27	2021-03-27 14:27:27	#REF!	#REF!
cal	3/27/2021	08:28:29.949000	0.375681	0.007905	6.63565	0.007934	-0.010482			2021-03-27	2021-03-27 08:28:29	2021-03-27 14:28:29	#REF!	#REF!
cal	3/27/2021	08:29:33.067000	0.132285	0.007791	4.21022	0.007801	-0.018322			2021-03-27	2021-03-27 08:29:33	2021-03-27 14:29:33	#REF!	#REF!
cal	3/27/2021	08:30:35.830000	0.037416	0.003581	3.67612	0.003582	-0.02364			2021-03-27	2021-03-27 08:30:35	2021-03-27 14:30:35	#REF!	#REF!
cal	3/27/2021	08:31:38.259000	0.017927	0.00419	3.61754	0.00419	-0.02364			2021-03-27	2021-03-27 08:31:38	2021-03-27 14:31:38	#REF!	#REF!
cal	3/27/2021	08:32:41.057000	0.017936	0.005942	3.05444	0.005943	-0.031254			2021-03-27	2021-03-27 08:32:41	2021-03-27 14:32:41	#REF!	#REF!
cal	3/27/2021	08:33:43.736000	0.040275	0.007098	1.91973	0.0071	-0.031254			2021-03-27	2021-03-27 08:33:43	2021-03-27 14:33:43	#REF!	#REF!
cal	3/27/2021	08:34:46.826000	0.01534	0.011939	1.78661	0.011941	-0.028837			2021-03-27	2021-03-27 08:34:46	2021-03-27 14:34:46	#REF!	#REF!
cal	3/27/2021	08:35:49.419000	0.012547	0.008052	2.23733	0.008053	-0.028837			2021-03-27	2021-03-27 08:35:49	2021-03-27 14:35:49	#REF!	#REF!
cal	3/27/2021	08:36:52.187000	0.019829	0.002194	1.03454	0.002195	-0.028837			2021-03-27	2021-03-27 08:36:52	2021-03-27 14:36:52	#REF!	#REF!
cal	3/27/2021	08:37:54.748000	0.010722	-0.002957	1.97306	-0.002957	-0.031254			2021-03-27	2021-03-27 08:37:54	2021-03-27 14:37:54	#REF!	#REF!
cal	3/27/2021	08:38:57.724000	0.010864	0.002887	0.409174	0.002887	-0.034131			2021-03-27	2021-03-27 08:38:57	2021-03-27 14:38:57	#REF!	#REF!
cal	3/27/2021	08:40:00.597000	0.037946	5.05882	37.8816	5.06074	16.8831			2021-03-27	2021-03-27 08:40:00	2021-03-27 14:40:00	#REF!	#REF!
cal	3/27/2021	08:41:03.099000	0.055512	18.0137	101.057	18.0237	17.0997			2021-03-27	2021-03-27 08:41:03	2021-03-27 14:41:03	#REF!	#REF!
cal	3/27/2021	08:42:05.797000	0.035995	18.0521	100.86	18.0586	17.1787			2021-03-27	2021-03-27 08:42:05	2021-03-27 14:42:05	#REF!	#REF!
cal	3/27/2021	08:43:09	0.017373	18.0868	100.929	18.0899	17.2431			2021-03-27	2021-03-27 08:43:09	2021-03-27 14:43:09	#REF!	#REF!
cal	3/27/2021	08:44:11.285000	0.006708	18.0821	100.915	18.0833	17.1795			2021-03-27	2021-03-27 08:44:11	2021-03-27 14:44:11	#REF!	#REF!
cal	3/27/2021	08:45:14.025000	0.036483	18.0841	100.668	18.0907	17.3571			2021-03-27	2021-03-27 08:45:14	2021-03-27 14:45:14	#REF!	#REF!
cal	3/27/2021	08:46:16.785000	0.006009	18.0912	101.624	18.0923	17.2817			2021-03-27	2021-03-27 08:46:16	2021-03-27 14:46:16	#REF!	#REF!
cal	3/27/2021	08:47:19.573000	0.027225	18.0703	99.8102	18.0752	17.3285			2021-03-27	2021-03-27 08:47:19	2021-03-27 14:47:19	#REF!	#REF!
cal	3/27/2021	08:48:22.472000	0.044336	18.0894	100.928	18.0974	17.3781			2021-03-27	2021-03-27 08:48:22	2021-03-27 14:48:22	#REF!	#REF!
cal	3/27/2021	08:49:25.099000	0.008916	18.0502	100.255	18.0518	17.4248			2021-03-27	2021-03-27 08:49:25	2021-03-27 14:49:25	#REF!	#REF!
cal	3/27/2021	08:50:27.800000	0.00101	18.0163	99.4963	18.0164	18.0907			2021-03-27	2021-03-27 08:50:27	2021-03-27 14:50:27	#REF!	#REF!
cal	3/27/2021	08:51:30.649000	0.012795	18.023	100.148	18.0253	18.0123			2021-03-27	2021-03-27 08:51:30	2021-03-27 14:51:30	#REF!	#REF!
cal	3/27/2021	08:52:33.362000	0.031608	18.0467	100.468	18.0524	18.1782			2021-03-27	2021-03-27 08:52:33	2021-03-27 14:52:33	#REF!	#REF!
cal	3/27/2021	08:53:36.064000	-0.000525	18.0596	100.156	18.0595	18.2161			2021-03-27	2021-03-27 08:53:36	2021-03-27 14:53:36	#REF!	#REF!
cal	3/27/2021	08:54:38.865000	0.044932	18.1172	99.2028	18.1254	18.1319			2021-03-27	2021-03-27 08:54:38	2021-03-27 14:54:38	#REF!	#REF!
cal	3/27/2021	08:55:41.581000	0.029045	18.0587	100.202	18.0639	18.1698			2021-03-27	2021-03-27 08:55:41	2021-03-27 14:55:41	#REF!	#REF!
cal	3/27/2021	08:56:44.347000	0.00764	18.0577	99.9179	18.0591	18.0768			2021-03-27	2021-03-27 08:56:44	2021-03-27 14:56:44	#REF!	#REF!
cal	3/27/2021	08:57:47.436000	3.12261	12.8172	702.897	13.2303	9.07672			2021-03-27	2021-03-27 08:57:47	2021-03-27 14:57:47	#REF!	#REF!
cal	3/27/2021	08:58:49.956000	12.3996	5.02904	3946.24	5.74089	8.63286			2021-03-27	2021-03-27 08:58:49	2021-03-27 14:58:49	#REF!	#REF!
GE3	3/27/2021	08:59:52.628000	12.3462	5.03665	3782.2	5.74607	8.61394
GE3	3/27/2021	09:00:55.445000	12.4117	5.00624	3816.5	5.71564	8.54188
GE3	3/27/2021	09:01:58.237000	12.3558	4.96752	4006.73	5.66782	8.54502
GE3	3/27/2021	09:03:00.892000	12.4073	5.00365	3877.14	5.7124	8.54797
GE3	3/27/2021	09:04:03.606000	12.5045	4.99543	3935.66	5.70935	8.49153
GE3	3/27/2021	09:05:06.457000	12.4553	5.02082	3849.62	5.73514	8.39452
GE3	3/27/2021	09:06:09.509000	12.5138	4.98918	3965.45	5.70282	8.42879
GE3	3/27/2021	09:07:11.924000	12.5372	4.97687	3893.28	5.69027	8.39428
GE3	3/27/2021	09:08:14.630000	12.4604	4.99522	3899.09	5.70624	8.34407
GE3	3/27/2021	09:09:17.739000	12.4798	5.00004	3924.92	5.71302	8.33465
GE3	3/27/2021	09:10:20.532000	12.4413	5.02679	3820.68	5.74106	8.3472
GE3	3/27/2021	09:11:23.081000	12.4884	4.98374	4019.59	5.69495	8.37204
GE3	3/27/2021	09:12:25.729000	12.509	5.0017	3949.63	5.71682	8.31581
GE3	3/27/2021	09:13:28.525000	12.4886	5.01019	3901.94	5.72518	8.26871
GE3	3/27/2021	09:14:31.229000	12.4654	4.99861	3893.98	5.71045	8.30923
GE3	3/27/2021	09:15:33.922000	12.5543	5.01921	3925.01	5.73981	8.28441
GE3	3/27/2021	09:16:36.696000	12.4871	4.9966	4072.92	5.70956	8.26243
GE3	3/27/2021	09:17:39.418000	12.5348	4.98306	4024.37	5.69719	8.28128
GE3	3/27/2021	09:18:42.301000	12.5023	4.93616	4289.2	5.64148	8.29667
GE3	3/27/2021	09:19:45.027000	12.4519	4.97096	4100.2	5.67797	8.26243
GE3	3/27/2021	09:20:47.777000	12.3893	4.939	4209.56	5.63744	8.29353
GE3	3/27/2021	09:21:50.810000	12.4182	4.92005	4239.5	5.61767	8.26243
GE3	3/27/2021	09:22:53.258000	12.4692	4.96481	4093.46	5.67207	8.20275
GE3	3/27/2021	09:23:56.090000	12.4674	4.94121	4173.88	5.645	8.21846
GE3	3/27/2021	09:24:58.853000	12.519	4.97202	4048.34	5.68354	8.30923
GE3	3/27/2021	09:26:01.554000	12.4861	4.94535	4191.06	5.65093	8.21846
GE3	3/27/2021	09:27:04.563000	12.4959	4.98149	4023.37	5.69286	8.29038
GE3	3/27/2021	09:28:06.962000	12.5028	4.99604	4081.48	5.70995	8.19018
GE3	3/27/2021	09:29:09.719000	12.4928	4.97807	4040.47	5.68876	8.19961
GE3	3/27/2021	09:30:12.521000	12.4428	4.96904	4083.28	5.6752	8.19961
GE3	3/27/2021	09:31:15.219000	12.3916	4.9384	4321.99	5.6369	8.20589
GE3	3/27/2021	09:32:18.129000	12.4774	4.98089	4057.86	5.69098	8.21218
GE3	3/27/2021	09:33:20.838000	12.4528	4.96086	4132.38	5.6665	8.2464
GE3	3/27/2021	09:34:23.613000	12.4384	4.94844	4159.92	5.65139	8.21218
GE3	3/27/2021	09:35:26.340000	12.4519	4.96599	4084.46	5.6723	8.20275
GE3	3/27/2021	09:36:29.062000	12.4677	4.9519	4150.59	5.65723	8.21183
GE3	3/27/2021	09:37:31.963000	12.5546	4.97508	3956.8	5.68936	8.24011
GE3	3/27/2021	09:38:34.499000	12.4064	4.97405	4086.95	5.67855	8.2244
GE3	3/27/2021	09:39:37.615000	12.4852	5.00243	3965.73	5.7161	8.19018
GE3	3/27/2021	09:40:40.049000	12.4377	4.97119	4125.6	5.67731	8.23697
GE3	3/27/2021	09:41:42.760000	12.4643	4.9799	3984.57	5.68899	8.23383
GE3	3/27/2021	09:42:45.565000	12.5085	4.98035	3891.63	5.69238	8.14305
GE3	3/27/2021	09:43:48.674000	12.4803	4.99068	3923.94	5.70236	8.2244
GE3	3/27/2021	09:44:51.096000	12.5397	5.0054	3814.04	5.72306	8.14305
GE3	3/27/2021	09:45:54.152000	12.4657	4.98909	3894.65	5.69958	8.2244
GE3	3/27/2021	09:46:56.526000	12.4394	4.99315	3766.03	5.70252	8.20589
GE3	3/27/2021	09:47:59.437000	12.4155	4.97266	3935.25	5.67756	8.23383
GE3	3/27/2021	09:49:02.101000	12.4418	4.98126	3879.25	5.68908	8.19647
GE3	3/27/2021	09:50:04.788000	12.4695	5.0127	3797.06	5.7268	8.23697
GE3	3/27/2021	09:51:07.580000	12.4699	4.97521	3980.33	5.684	8.24011
GE3	3/27/2021	09:52:10.301000	12.4258	4.99869	3913.51	5.70794	8.24954
GE3	3/27/2021	09:53:13.102000	12.4481	4.97368	4098.37	5.68084	8.22755
GE3	3/27/2021	09:54:16.166000	12.4867	4.98078	3932.36	5.69145	8.22126
GE3	3/27/2021	09:55:18.965000	12.5324	5.00821	3983.41	5.72579	8.14305
GE3	3/27/2021	09:56:21.310000	12.47	4.96864	3971.96	5.6765	8.21183
GE3	3/27/2021	09:57:24.106000	12.4879	4.96723	3967.51	5.67605	8.14305
GE3	3/27/2021	09:58:26.840000	12.4803	4.97918	4006.05	5.68921	8.14305
GE3	3/27/2021	09:59:29.647000	12.4633	5.01843	3803.82	5.73295	8.23069
GE3	3/27/2021	10:00:32.325000	12.4243	4.97751	4003.33	5.68367	8.22755
GE3	3/27/2021	10:01:35.133000	12.4692	4.98246	3982.81	5.69224	8.2216
GE3	3/27/2021	10:02:38.193000	12.4537	4.97786	3955.8	5.68598	8.21498
GE3	3/27/2021	10:03:40.624000	12.5545	5.00451	3888.18	5.723	8.22126
GE3	3/27/2021	10:04:43.746000	12.4869	5.00125	3788.64	5.71486	8.13676
GE3	3/27/2021	10:05:46.093000	12.3924	4.97406	3921.63	5.67767	8.23697
GE3	3/27/2021	10:06:48.917000	12.475	4.97966	3824.99	5.68942	8.20275
GE3	3/27/2021	10:07:51.603000	12.4357	4.98301	3971.56	5.69069	8.24011
GE3	3/27/2021	10:08:54.809000	12.4587	5.00554	3840.9	5.71792	8.24954
GE3	3/27/2021	10:09:57.215000	12.4416	4.98283	3945.81	5.69086	8.13362
GE3	3/27/2021	10:11:00.260000	12.4769	4.97534	3888.38	5.68461	8.20903
GE3	3/27/2021	10:12:02.984000	12.5422	4.98553	3840.25	5.7005	8.22755
GE3	3/27/2021	10:13:05.703000	12.4344	4.9607	4004.5	5.66512	8.23697
GE3	3/27/2021	10:14:08.171000	12.4006	4.97465	3888.81	5.67886	8.20589
GE3	3/27/2021	10:15:10.873000	12.4256	4.9428	4008.29	5.64412	8.23069
GE3	3/27/2021	10:16:13.625000	12.452	4.98331	3991.11	5.69208	8.21218
GE3	3/27/2021	10:17:16.393000	12.455	4.98257	3893.19	5.69144	8.2464
GE3	3/27/2021	10:18:19.167000	12.3391	4.96269	3998.68	5.66124	8.19332
GE3	3/27/2021	10:19:22.277000	12.3897	4.97422	3941.2	5.67766	8.19018
GE3	3/27/2021	10:20:24.647000	12.3446	4.96793	4038.84	5.66756	8.20589
GE3	3/27/2021	10:21:27.397000	12.3969	4.97079	3964.03	5.67422	8.24954
GE3	3/27/2021	10:22:30.277000	12.3603	4.97589	3971.49	5.67766	8.2244
GE3	3/27/2021	10:23:32.908000	12.4384	4.95122	3966.46	5.65455	8.20589
GE3	3/27/2021	10:24:35.734000	12.4068	4.94996	4004.75	5.65107	8.2464
GE3	3/27/2021	10:25:38.410000	12.3564	4.92241	4140.15	5.6164	8.21218
GE3	3/27/2021	10:26:41.310000	12.3464	4.97153	3954.48	5.6718	8.19018
GE3	3/27/2021	10:27:44.063000	12.402	4.98837	3901.65	5.69461	8.2244
GE3	3/27/2021	10:28:46.717000	12.5034	4.9884	3853.53	5.70125	8.2998
GE3	3/27/2021	10:29:49.430000	12.3359	4.94944	4042.7	5.64592	8.24326
GE3	3/27/2021	10:30:52.217000	12.4395	4.96502	3994.78	5.67039	8.19961
GE3	3/27/2021	10:31:55.152000	12.3852	4.9896	3915.71	5.69493	8.2464
GE3	3/27/2021	10:32:57.734000	12.3919	4.96811	3992.64	5.67084	8.21218
GE3	3/27/2021	10:34:00.561000	12.4692	4.99232	3854.72	5.70349	8.20275
GE3	3/27/2021	10:35:03.192000	12.4157	4.97007	3911.57	5.67461	8.19018
GE3	3/27/2021	10:36:06.083000	12.542	4.95994	3882.11	5.67122	8.21846
GE3	3/27/2021	10:37:08.739000	12.3571	4.96994	4026.66	5.67067	8.23069
GE3	3/27/2021	10:38:11.675000	12.4446	4.96188	4043.61	5.66714	8.20903
GE3	3/27/2021	10:39:14.258000	12.4538	4.96165	4128.49	5.66746	8.2464
GE3	3/27/2021	10:40:17.001000	12.4365	4.95581	4111.8	5.65967	8.20903
GE3	3/27/2021	10:41:19.768000	12.5066	4.95092	4082.33	5.65862	8.20275
GE3	3/27/2021	10:42:22.870000	12.4122	4.98191	4046.82	5.6879	8.24011
GE3	3/27/2021	10:43:25.222000	12.4224	4.94512	4087.87	5.64656	8.29353
GE3	3/27/2021	10:44:27.975000	12.3947	4.93104	4189.96	5.62869	8.20275
GE3	3/27/2021	10:45:31.133000	12.4415	4.95341	4082.27	5.65726	8.28724
GE3	3/27/2021	10:46:33.694000	12.4735	4.96479	4092.87	5.67232	8.19018
GE3	3/27/2021	10:47:36.372000	12.4656	4.95121	4188.4	5.65631	8.23069
GE3	3/27/2021	10:48:39.063000	12.3506	4.96305	4192.96	5.66239	8.24326
GE3	3/27/2021	10:49:41.881000	12.406	4.97246	4127.88	5.67671	8.2244
GE3	3/27/2021	10:50:44.498000	12.3597	4.96132	3989.08	5.661	8.2216
GE3	3/27/2021	10:51:47.257000	12.4642	4.96565	4150.24	5.67271	8.21846
GE3	3/27/2021	10:52:50.043000	12.2911	4.92367	4236.53	5.61365	8.30609
GE3	3/27/2021	10:53:53.149000	12.4118	4.94492	4236.54	5.64565	8.21532
GE3	3/27/2021	10:54:55.584000	12.4287	4.93294	4220.23	5.63306	8.21218
GE3	3/27/2021	10:55:58.305000	12.4323	4.93682	4200.79	5.63772	8.29038
GE3	3/27/2021	10:57:01.019000	12.4341	4.92818	4312.29	5.62797	8.20275
GE3	3/27/2021	10:58:03.829000	12.4288	4.94635	4250.95	5.64837	8.30295
GE3	3/27/2021	10:59:06.527000	12.4128	4.94306	4282.97	5.64358	8.23383
GE3	3/27/2021	11:00:09.725000	12.5094	4.99889	3946.75	5.71363	8.19961
GE3	3/27/2021	11:01:12.403000	12.5028	4.94435	4171.72	5.65086	8.19961
GE3	3/27/2021	11:02:14.790000	12.4509	4.94005	4245.69	5.6426	8.21846
GE3	3/27/2021	11:03:17.674000	12.3206	4.95298	4237.03	5.64896	8.21532
GE3	3/27/2021	11:04:20.656000	12.4542	4.98549	4140.76	5.69472	8.24326
GE3	3/27/2021	11:05:23.407000	12.4678	4.98413	3940.8	5.69406	8.21846
GE3	3/27/2021	11:06:26.135000	12.447	4.93752	4244.97	5.63946	8.19332
GE3	3/27/2021	11:07:29.045000	12.3911	4.94717	4140.03	5.64688	8.21846
GE3	3/27/2021	11:08:31.350000	12.4656	4.93408	4291.63	5.63673	8.23069
GE3	3/27/2021	11:09:34.456000	12.3898	4.95638	4203.41	5.65731	8.2216
GE3	3/27/2021	11:10:36.934000	12.3089	4.87986	4564.69	5.56483	8.30295
GE3	3/27/2021	11:11:39.935000	12.3044	4.88425	4495.57	5.56955	8.25301
GE3	3/27/2021	11:12:42.354000	12.3394	4.89997	4485.46	5.5897	8.30923
GE3	3/27/2021	11:13:45.435000	12.3364	4.88335	4570.93	5.57056	8.21218
GE3	3/27/2021	11:14:47.852000	12.3731	4.87182	4423.27	5.55973	8.30923
GE3	3/27/2021	11:15:50.567000	12.3655	4.88186	4571.99	5.57071	8.28724
GE3	3/27/2021	11:16:53.400000	12.3186	4.89086	4507.47	5.57799	8.26243
GE3	3/27/2021	11:17:56.510000	12.3166	4.89537	4435.4	5.583	8.30923
GE3	3/27/2021	11:18:58.840000	12.3639	4.91766	4422.69	5.61145	8.21532
GE3	3/27/2021	11:20:01.629000	12.3542	4.90746	4384.84	5.59919	8.26243
GE3	3/27/2021	11:21:04.496000	12.2744	4.84632	4637.36	5.52441	8.30609
GE3	3/27/2021	11:22:07.472000	12.3445	4.87151	4483.5	5.55757	8.25615
GE3	3/27/2021	11:23:10.053000	12.3023	4.86903	4550.51	5.55206	8.29667
GE3	3/27/2021	11:24:12.582000	12.3419	4.89341	4495.24	5.58238	8.25929
GE3	3/27/2021	11:25:15.462000	12.2904	4.90521	4484.31	5.59255	8.31237
GE3	3/27/2021	11:26:18.238000	12.259	4.8652	4552.15	5.54496	8.25615
GE3	3/27/2021	11:27:21.022000	12.3653	4.9441	4309	5.64171	8.26558
GE3	3/27/2021	11:28:23.952000	12.4278	4.90236	4475.37	5.59808	8.30923
GE3	3/27/2021	11:29:26.680000	12.3272	4.90508	4442.67	5.59476	8.36575
GE3	3/27/2021	11:30:29.106000	12.2604	4.88061	4604.94	5.56261	8.26243
GE3	3/27/2021	11:31:31.847000	12.3355	4.90405	4437.25	5.59411	8.26871
GE3	3/27/2021	11:32:34.671000	12.3337	4.89464	4532.01	5.58326	8.31237
GE3	3/27/2021	11:33:37.393000	12.3133	4.89984	4486.28	5.58789	8.25615
GE3	3/27/2021	11:34:40.102000	12.3544	4.92914	4386.43	5.62395	8.30609
GE3	3/27/2021	11:35:42.911000	12.3236	4.91409	4491.95	5.60481	8.30923
GE3	3/27/2021	11:36:45.673000	12.3228	4.91853	4359.5	5.60982	8.26871
GE3	3/27/2021	11:37:48.496000	12.2666	4.90975	4448.7	5.59621	8.26558
GE3	3/27/2021	11:38:51.519000	12.3098	4.89996	4423.67	5.5878	8.25615
GE3	3/27/2021	11:39:53.994000	12.2626	4.88084	4608.79	5.56302	8.31237
GE3	3/27/2021	11:40:56.758000	12.3339	4.89029	4527.53	5.57831	8.26243
GE3	3/27/2021	11:41:59.376000	12.258	4.87913	4456.34	5.56077	8.25615
GE3	3/27/2021	11:43:02.484000	12.238	4.85132	4574.2	5.52782	8.25615
GE3	3/27/2021	11:44:04.877000	12.315	4.89029	4500.37	5.57711	8.275
GE3	3/27/2021	11:45:07.659000	12.3436	4.8694	4584.92	5.5551	8.29353
GE3	3/27/2021	11:46:10.469000	12.2721	4.83637	4617.65	5.51292	8.29069
GE3	3/27/2021	11:47:13.530000	12.2909	4.86308	4458.32	5.54456	8.25929
GE3	3/27/2021	11:48:16.002000	12.3038	4.88745	4425.93	5.57317	8.31237
GE3	3/27/2021	11:49:18.634000	12.3253	4.87134	4485.51	5.55615	8.31237
GE3	3/27/2021	11:50:21.433000	12.2363	4.85055	4559.95	5.52683	8.26871
GE3	3/27/2021	11:51:24.143000	12.2719	4.87066	4497	5.552	8.26243
GE3	3/27/2021	11:52:27.306000	12.2461	4.8567	4563.65	5.53445	8.29038
GE3	3/27/2021	11:53:30.050000	12.2848	4.85818	4508.36	5.53858	8.36575
GE3	3/27/2021	11:54:32.416000	12.2423	4.84757	4483.92	5.52381	8.2998
GE3	3/27/2021	11:55:35.353000	12.2609	4.86775	4477.81	5.54798	8.25615
GE3	3/27/2021	11:56:37.901000	12.2947	4.86151	4534.24	5.54301	8.29353
GE3	3/27/2021	11:57:40.659000	12.2495	4.83423	4636.95	5.50906	8.30609
GE3	3/27/2021	11:58:43.408000	12.2193	4.88162	4465.44	5.56116	8.25615
GE3	3/27/2021	11:59:46.269000	12.2624	4.86364	4523.33	5.54339	8.31237
GE3	3/27/2021	12:00:49.011000	12.3031	4.87622	4423.77	5.5603	8.28755
GE3	3/27/2021	12:01:51.787000	12.2474	4.85634	4554.25	5.53413	8.25301
GE3	3/27/2021	12:02:54.417000	12.2293	4.87596	4417.4	5.55534	8.31237
GE3	3/27/2021	12:03:57.267000	12.2954	4.87386	4469.82	5.55713	8.30295
GE3	3/27/2021	12:04:59.967000	12.1822	4.86601	4448.8	5.54103	8.29667
GE3	3/27/2021	12:06:02.689000	12.3168	4.86185	4485.78	5.54479	8.28128
GE3	3/27/2021	12:07:05.552000	12.1666	4.81642	4673.88	5.48359	8.25301
GE3	3/27/2021	12:08:08.226000	12.2399	4.83394	4616.03	5.50814	8.27814
GE3	3/27/2021	12:09:11.340000	12.241	4.82353	4723.54	5.49633	8.25615
GE3	3/27/2021	12:10:13.830000	12.2276	4.85606	4591.37	5.53255	8.26558
GE3	3/27/2021	12:11:16.457000	12.2693	4.84289	4770.41	5.52018	8.30609
GE3	3/27/2021	12:12:19.417000	12.2233	4.83655	4597.87	5.51007	8.26243
GE3	3/27/2021	12:13:21.960000	12.1437	4.80181	4692.02	5.46552	8.26558
GE3	3/27/2021	12:14:24.749000	12.2735	4.8278	4673.78	5.50324	8.2998
GE3	3/27/2021	12:15:27.461000	12.1936	4.87634	4601.56	5.55351	8.2998
GE3	3/27/2021	12:16:30.267000	12.1603	4.84973	4577.41	5.52112	8.30923
GE3	3/27/2021	12:17:33.098000	12.2509	4.86602	4479.1	5.54538	8.25929
GE3	3/27/2021	12:18:35.719000	12.193	4.83075	4681.4	5.50156	8.25615
GE3	3/27/2021	12:19:38.879000	12.2288	4.84501	4516.58	5.52004	8.31237
GE3	3/27/2021	12:20:41.540000	12.145	4.8118	4919.74	5.47697	8.34407
GE3	3/27/2021	12:21:44.376000	12.0767	4.74745	5219.98	5.39953	8.48212
GE3	3/27/2021	12:22:46.734000	11.9159	4.65329	5410.98	5.28279	8.25301
GE3	3/27/2021	12:23:49.524000	11.8984	4.65693	5700.5	5.28586	8.46958
GE3	3/27/2021	12:24:52.235000	11.9389	4.67223	5435.55	5.30567	8.42565
GE3	3/27/2021	12:25:55.098000	12.0093	4.74348	5097.31	5.39089	8.31609
GE3	3/27/2021	12:26:57.746000	10.8055	3.73972	8560.67	4.19278	9.03927
GE3	3/27/2021	12:28:00.532000	10.7127	3.78876	8585.82	4.24333	9.10792
GE3	3/27/2021	12:29:03.249000	10.7183	3.74744	8653.57	4.19732	9.12352
GE3	3/27/2021	12:30:06.206000	10.6827	3.76386	8637.54	4.21403	9.136
GE3	3/27/2021	12:31:08.772000	10.6252	3.73319	8720.19	4.177	9.16719
GE3	3/27/2021	12:32:11.606000	10.5352	3.73268	8716.98	4.17223	9.16719
GE3	3/27/2021	12:33:14.372000	10.5203	3.72255	8796.07	4.16022	9.17655
GE3	3/27/2021	12:34:17.413000	10.5977	3.75846	8601.25	4.20399	9.16407
GE3	3/27/2021	12:35:19.770000	10.5622	3.75113	8665.88	4.19412	9.18278
GE3	3/27/2021	12:36:22.519000	10.5674	3.74585	8640.87	4.18846	9.17343
GE3	3/27/2021	12:37:25.383000	10.6364	3.78162	8616.33	4.23172	9.16096
GE3	3/27/2021	12:38:28.030000	10.6228	3.7582	8660.11	4.20488	9.17031
GE3	3/27/2021	12:39:31.138000	10.6311	3.78591	8505.47	4.23627	9.1516
GE3	3/27/2021	12:40:33.533000	10.5931	3.75567	8571.1	4.20065	9.17966
GE3	3/27/2021	12:41:36.425000	10.6012	3.7668	8591.88	4.21348	9.13588
GE3	3/27/2021	12:42:39.424000	10.5308	3.77342	8521.99	4.21757	9.18278
GE3	3/27/2021	12:43:42.106000	10.565	3.75067	8597.19	4.19374	9.1859
GE3	3/27/2021	12:44:44.694000	10.6262	3.76558	8572.37	4.21329	9.1859
GE3	3/27/2021	12:45:47.340000	10.5119	3.71931	8819.98	4.15621	9.22333
GE3	3/27/2021	12:46:50.409000	10.533	3.71494	8724.11	4.1523	9.14212
GE3	3/27/2021	12:47:53.021000	10.5679	3.75477	8743.11	4.19845	9.14524
GE3	3/27/2021	12:48:55.944000	10.5319	3.7473	8750.47	4.18842	9.17966
GE3	3/27/2021	12:49:58.707000	10.5955	3.72938	8743.43	4.17136	9.14524
GE3	3/27/2021	12:51:01.071000	10.5299	3.7106	8856.25	4.14731	9.14212
GE3	3/27/2021	12:52:03.954000	10.5262	3.7329	8738.1	4.17206	9.21709
GE3	3/27/2021	12:53:07.003000	10.5375	3.72771	8860.64	4.16679	9.14212
GE3	3/27/2021	12:54:09.378000	10.5397	3.72037	8777.43	4.15868	9.13276
GE3	3/27/2021	12:55:12.520000	10.496	3.69939	8840.27	4.13321	9.14212
GE3	3/27/2021	12:56:14.918000	10.5183	3.72184	8861.42	4.15934	9.22021
GE3	3/27/2021	12:57:17.955000	10.5455	3.69307	8905.16	4.12843	9.21397
GE3	3/27/2021	12:58:20.375000	10.5386	3.7292	8791.87	4.1685	9.21397
GE3	3/27/2021	12:59:23.240000	10.5232	3.72119	8822.2	4.15883	9.23268
GE3	3/27/2021	13:00:25.900000	10.5985	3.71874	8837.6	4.1596	9.22021
GE3	3/27/2021	13:01:28.598000	10.5045	3.70919	8936.54	4.14456	9.14212
GE3	3/27/2021	13:02:31.352000	10.5335	3.72764	8753.15	4.16652	9.14212
GE3	3/27/2021	13:03:34.162000	10.5453	3.72614	8840.25	4.16539	9.21709
GE3	3/27/2021	13:04:36.959000	10.6412	3.72794	8780.65	4.17188	9.22333
GE3	3/27/2021	13:05:39.673000	10.5281	3.69402	8840.02	4.1287	9.21085
GE3	3/27/2021	13:06:42.486000	10.5608	3.73588	8772.95	4.177	9.21397
GE3	3/27/2021	13:07:45.234000	10.5606	3.72574	8723.57	4.16565	9.22956
GE3	3/27/2021	13:08:47.966000	10.6339	3.74802	8723.57	4.194	9.21709
GE3	3/27/2021	13:09:51.037000	10.5997	3.74227	8701.36	4.18597	9.22644
GE3	3/27/2021	13:10:53.380000	10.5523	3.71774	8732.28	4.15633	9.14212
GE3	3/27/2021	13:11:56.532000	10.5941	3.74947	8653.5	4.19376	9.23891
GE3	3/27/2021	13:12:59.250000	10.5669	3.72905	8617.75	4.16965	9.21085
GE3	3/27/2021	13:14:02.089000	10.5997	3.7355	8591.79	4.1784	9.22021
GE3	3/27/2021	13:15:04.798000	10.5973	3.73675	8630.45	4.17968	9.22956
GE3	3/27/2021	13:16:07.156000	10.6369	3.74939	8597.84	4.19568	9.23579
GE3	3/27/2021	13:17:09.922000	10.604	3.75285	8524.28	4.19801	9.22956
GE3	3/27/2021	13:18:12.815000	10.6454	3.77324	8495.09	4.22277	9.23579
GE3	3/27/2021	13:19:15.417000	10.5736	3.76578	8484.4	4.21104	9.24826
GE3	3/27/2021	13:20:18.235000	10.6891	3.7624	8503.86	4.2127	9.21709
GE3	3/27/2021	13:21:20.918000	10.6251	3.76153	8492.88	4.20871	9.23891
GE3	3/27/2021	13:22:23.677000	10.6473	3.76373	8536.92	4.21222	9.22333
GE3	3/27/2021	13:23:26.472000	10.6318	3.77232	8524.9	4.2211	9.23891
GE3	3/27/2021	13:24:29.321000	10.6423	3.78087	8487.83	4.23116	9.22644
GE3	3/27/2021	13:25:31.937000	10.6161	3.76044	8474.9	4.20707	9.23891
GE3	3/27/2021	13:26:34.703000	10.6496	3.77472	8497	4.22462	9.22021
GE3	3/27/2021	13:27:37.614000	10.6858	3.77029	8422	4.22138	9.23579
GE3	3/27/2021	13:28:40.251000	10.6565	3.7568	8543.58	4.2049	9.21397
GE3	3/27/2021	13:29:43.348000	10.6361	3.77001	8475.41	4.21872	9.22333
GE3	3/27/2021	13:30:46.162000	10.6417	3.76108	8516.94	4.20899	9.22956
GE3	3/27/2021	13:31:48.459000	10.6593	3.77755	8460.65	4.22826	9.14524
GE3	3/27/2021	13:32:51.260000	10.6745	3.77448	8432.97	4.22553	9.24514
GE3	3/27/2021	13:33:53.963000	10.6647	3.76676	8501.81	4.21643	9.12964
GE3	3/27/2021	13:34:57.104000	10.5854	3.76155	8525.85	4.20687	9.22956
GE3	3/27/2021	13:35:59.474000	10.5944	3.75017	8514.38	4.19456	9.21085
GE3	3/27/2021	13:37:02.267000	10.7148	3.76301	8532.29	4.21459	9.24202
GE3	3/27/2021	13:38:05.029000	10.7148	3.76518	8473.31	4.21703	9.23268
GE3	3/27/2021	13:39:07.835000	10.6832	3.7763	8363.38	4.22798	9.22956
GE3	3/27/2021	13:40:10.973000	10.6866	3.75997	8421.57	4.20986	9.21709
GE3	3/27/2021	13:41:13.295000	10.5906	3.76646	8407.26	4.2126	9.22644
GE3	3/27/2021	13:42:16.133000	10.6702	3.77152	8407.27	4.22201	9.22644
GE3	3/27/2021	13:43:18.741000	10.6924	3.78784	8441.26	4.24134	9.21709
GE3	3/27/2021	13:44:21.553000	10.6404	3.77384	8421.02	4.22321	9.23268
GE3	3/27/2021	13:45:24.259000	10.6464	3.78418	8441.09	4.23506	9.21709
GE3	3/27/2021	13:46:27.364000	10.6402	3.78602	8371.41	4.23683	9.21085
GE3	3/27/2021	13:47:29.761000	10.6741	3.79001	8421.83	4.24291	9.21709
GE3	3/27/2021	13:48:32.551000	10.6387	3.78525	8419.39	4.23589	9.14212
GE3	3/27/2021	13:49:35.261000	10.6598	3.76523	8403.31	4.21449	9.21397
GE3	3/27/2021	13:50:38.021000	10.7342	3.79151	8395.91	4.24744	9.14212
GE3	3/27/2021	13:51:40.791000	10.7141	3.78146	8374.76	4.23523	9.21397
GE3	3/27/2021	13:52:43.561000	10.6462	3.80596	8318.19	4.25942	9.22956
GE3	3/27/2021	13:53:46.294000	10.609	3.77943	8363.03	4.22797	9.23579
GE3	3/27/2021	13:54:49.425000	10.7413	3.79442	8251.85	4.25104	9.24202
GE3	3/27/2021	13:55:51.780000	10.6947	3.79326	8247.45	4.24752	9.24202
GE3	3/27/2021	13:56:55.018000	10.6852	3.81667	8315.58	4.27328	9.21085
GE3	3/27/2021	13:57:57.329000	10.6997	3.7907	8351.62	4.2449	9.14524
GE3	3/27/2021	13:59:00.040000	10.6725	3.78442	8293.64	4.23657	9.21397
GE3	3/27/2021	14:00:02.861000	10.73	3.80073	8297.09	4.25757	9.24202
GE3	3/27/2021	14:01:05.654000	10.6627	3.7741	8381.88	4.22455	9.23268
GE3	3/27/2021	14:02:08.792000	10.6884	3.78396	8312.8	4.23681	9.139
GE3	3/27/2021	14:03:11.056000	10.728	3.78125	8346.61	4.23565	9.22956
GE3	3/27/2021	14:04:14.194000	10.7179	3.79561	8384.9	4.25125	9.12964
GE3	3/27/2021	14:05:16.954000	10.633	3.78472	8330.16	4.23503	9.22956
GE3	3/27/2021	14:06:19.316000	10.6576	3.80149	8348.48	4.25497	9.14524
GE3	3/27/2021	14:07:22.078000	10.6784	3.78203	8278.03	4.23417	9.21397
GE3	3/27/2021	14:08:24.990000	10.6671	3.77014	8368.09	4.22032	9.14524
GE3	3/27/2021	14:09:27.576000	10.6829	3.79747	8325.51	4.25167	9.22021
GE3	3/27/2021	14:10:30.387000	10.7258	3.79554	8254.2	4.25156	9.23891
GE3	3/27/2021	14:11:33.077000	10.7298	3.80957	8230.19	4.26746	9.22333
GE3	3/27/2021	14:12:36.030000	10.699	3.80506	8222.12	4.26094	9.14524
GE3	3/27/2021	14:13:38.999000	10.7569	3.80394	8279.55	4.26245	9.22021
GE3	3/27/2021	14:14:41.345000	10.7056	3.80764	8223.88	4.26414	9.22333
GE3	3/27/2021	14:15:44.095000	10.7098	3.81166	8142.81	4.26884	9.23268
GE3	3/27/2021	14:16:46.882000	10.716	3.79472	8254.81	4.25017	9.21709
GE3	3/27/2021	14:17:49.780000	10.679	3.807	8249.07	4.26216	9.22956
GE3	3/27/2021	14:18:52.374000	10.6825	3.78357	8265.55	4.23609	9.21085
GE3	3/27/2021	14:19:55.133000	10.6381	3.80676	8164.55	4.25994	9.22333
GE3	3/27/2021	14:20:57.856000	10.717	3.80561	8237.73	4.26241	9.22333
GE3	3/27/2021	14:22:00.665000	10.7895	3.80697	8250.42	4.2674	9.14212
GE3	3/27/2021	14:23:03.725000	10.6941	3.80027	8310.09	4.25534	9.13588
GE3	3/27/2021	14:24:06.166000	10.6934	3.81029	8281.29	4.26653	9.21397
GE3	3/27/2021	14:25:08.870000	10.6799	3.81716	8270.4	4.27358	9.22644
GE3	3/27/2021	14:26:11.649000	10.6195	3.80549	8248.8	4.25763	9.14212
GE3	3/27/2021	14:27:14.518000	10.6949	3.81991	8232.92	4.27737	9.22644
GE3	3/27/2021	14:28:17.283000	10.7153	3.80292	8181.38	4.25932	9.22021
GE3	3/27/2021	14:29:20.322000	10.6826	3.79848	8199.04	4.25279	9.22644
GE3	3/27/2021	14:30:22.675000	10.6439	3.79689	8322.5	4.24916	9.22644
GE3	3/27/2021	14:31:25.755000	10.668	3.79028	8344.5	4.24291	9.21709
GE3	3/27/2021	14:32:28.137000	10.66	3.79643	8265.74	4.24942	9.21709
GE3	3/27/2021	14:33:30.914000	10.6467	3.80456	8291.22	4.25788	9.139
GE3	3/27/2021	14:34:33.650000	10.6778	3.79463	8280.11	4.24825	9.21397
GE3	3/27/2021	14:35:36.442000	10.6599	3.81699	8264.62	4.27242	9.14212
GE3	3/27/2021	14:36:39.344000	10.7164	3.79255	8317.15	4.24776	9.21085
GE3	3/27/2021	14:37:41.918000	10.6762	3.79533	8278.85	4.24896	9.21085
GE3	3/27/2021	14:38:44.704000	10.6801	3.80486	8262.88	4.25981	9.21397
GE3	3/27/2021	14:39:47.786000	10.6985	3.79176	8252.57	4.24602	9.21397
GE3	3/27/2021	14:40:50.262000	10.719	3.78283	8317.93	4.23699	9.21085
GE3	3/27/2021	14:41:53.091000	10.645	3.81016	8271.87	4.26407	9.14524
GE3	3/27/2021	14:42:55.723000	10.7787	3.80701	8231.98	4.26692	9.1859
GE3	3/27/2021	14:43:58.784000	10.7987	3.82666	8198.8	4.28991	9.12964
GE3	3/27/2021	14:45:01.216000	10.7563	3.82576	8186.79	4.28687	9.139
GE3	3/27/2021	14:46:03.943000	10.7414	3.80959	8272.24	4.26804	9.13588
GE3	3/27/2021	14:47:06.688000	10.7507	3.79456	8307.69	4.25164	9.18278
GE3	3/27/2021	14:48:09.475000	10.6682	3.80715	8260.78	4.2618	9.13276
GE3	3/27/2021	14:49:12.241000	10.6669	3.80918	8293.02	4.26403	9.13588
GE3	3/27/2021	14:50:15.150000	10.6615	3.78315	8309.17	4.23463	9.13276
GE3	3/27/2021	14:51:18.095000	10.7419	3.8012	8276.11	4.25866	9.13588
GE3	3/27/2021	14:52:20.813000	10.6984	3.8067	8268.16	4.26274	9.13276
GE3	3/27/2021	14:53:23.278000	10.6699	3.80815	8286.56	4.263	9.14524
GE3	3/27/2021	14:54:26.175000	10.71	3.77357	8396.4	4.22619	9.13276
GE3	3/27/2021	14:55:28.728000	10.6947	3.78875	8282.83	4.24247	9.13588
GE3	3/27/2021	14:56:31.469000	10.6508	3.78123	8398.84	4.23197	9.12964
GE3	3/27/2021	14:57:34.385000	10.7348	3.80606	8247.66	4.26377	9.13588
GE3	3/27/2021	14:58:37.091000	10.7306	3.77805	8357.44	4.23219	9.14212
GE3	3/27/2021	14:59:39.728000	10.7188	3.77633	8385.88	4.22971	9.13276
GE3	3/27/2021	15:00:42.919000	10.6854	3.77793	8383.8	4.22991	9.22021
GE3	3/27/2021	15:01:45.565000	10.6867	3.78963	8489.14	4.24307	9.17031
GE3	3/27/2021	15:02:47.989000	10.6605	3.77572	8413.37	4.22627	9.139
GE3	3/27/2021	15:03:51.129000	10.6888	3.79756	8418.61	4.25205	9.12964
GE3	3/27/2021	15:04:53.880000	10.6813	3.774	8464.86	4.22532	9.14212
GE3	3/27/2021	15:05:56.604000	10.6604	3.78862	8431.72	4.2407	9.18278
GE3	3/27/2021	15:06:59.051000	10.6933	3.7879	8416.62	4.24145	9.14524
GE3	3/27/2021	15:08:02.084000	10.6162	3.78756	8370.65	4.23742	9.12652
GE3	3/27/2021	15:09:04.507000	10.6612	3.7905	8341.17	4.24284	9.1859
GE3	3/27/2021	15:10:07.254000	10.7005	3.79469	8404.65	4.2494	9.139
GE3	3/27/2021	15:11:10.120000	10.5979	3.77321	8421.94	4.22049	9.21085
GE3	3/27/2021	15:12:13.162000	10.7141	3.79283	8423.15	4.24796	9.13588
GE3	3/27/2021	15:13:15.554000	10.6305	3.77325	8516.46	4.22208	9.12964
GE3	3/27/2021	15:14:18.267000	10.7087	3.8278	8059.84	4.28686	9.23579
GE3	3/27/2021	15:15:21.173000	10.83	4.47767	5253.17	5.0215	8.42565
GE3	3/27/2021	15:16:24.168000	11.3031	4.86215	4556.66	5.48176	8.49153
GE3	3/27/2021	15:17:26.534000	11.4012	4.87456	4582.95	5.50183	8.47271
GE3	3/27/2021	15:18:29.731000	11.4489	4.8507	4759.75	5.47785	8.46958
GE3	3/27/2021	15:19:32.042000	11.5051	4.87328	4700.73	5.50685	8.39452
GE3	3/27/2021	15:20:34.824000	11.562	4.87541	4719.24	5.5128	8.42252
GE3	3/27/2021	15:21:37.537000	11.5345	4.89157	4658.65	5.52935	8.40684
GE3	3/27/2021	15:22:40.673000	11.5749	4.92479	4508.99	5.56945	8.36918
GE3	3/27/2021	15:23:43.479000	11.5917	4.9236	4483.9	5.56917	8.38801
GE3	3/27/2021	15:24:45.844000	11.6114	4.91712	4446.98	5.56307	8.37232
GE3	3/27/2021	15:25:48.909000	11.6396	4.92544	4518.58	5.57425	8.3629
GE3	3/27/2021	15:26:51.689000	11.6726	4.92503	4431.42	5.57588	8.3629
GE3	3/27/2021	15:27:54.501000	11.6797	4.91293	4536.67	5.56262	8.33465
GE3	3/27/2021	15:28:56.809000	11.7436	4.91619	4445.23	5.57035	8.35348
GE3	3/27/2021	15:29:59.721000	11.7521	4.97055	4382.54	5.63248	8.37204
GE3	3/27/2021	15:31:02.352000	11.7716	4.93143	4446.82	5.58939	8.33779
GE3	3/27/2021	15:32:05.050000	11.7827	4.94623	4253.5	5.60686	8.37204
GE3	3/27/2021	15:33:07.843000	11.821	4.94858	4372.76	5.61197	8.36575
GE3	3/27/2021	15:34:10.563000	11.8406	4.94961	4358.06	5.61439	8.33779
GE3	3/27/2021	15:35:13.797000	11.8007	4.91494	4441.64	5.57254	8.29384
GE3	3/27/2021	15:36:16.130000	11.8346	4.92559	4369.76	5.58676	8.36575
GE3	3/27/2021	15:37:19.174000	11.8305	4.93288	4356.88	5.59477	8.36575
GE3	3/27/2021	15:38:21.758000	11.8734	4.8072	4958.52	5.45488	8.26871
GE3	3/27/2021	15:39:24.407000	11.8424	4.82679	5015.25	5.47518	8.32209
GE3	3/27/2021	15:40:27.188000	11.8056	4.76414	5306.09	5.40186	8.28441
GE3	3/27/2021	15:41:30.213000	11.7927	4.83425	4948.96	5.48056	8.33779
GE3	3/27/2021	15:42:32.974000	11.878	4.91229	4571.33	5.57442	8.26871
GE3	3/27/2021	15:43:35.334000	11.8353	4.91038	4491.07	5.56955	8.31268
GE3	3/27/2021	15:44:38.171000	11.8485	4.91769	4484.16	5.57868	8.27185
GE3	3/27/2021	15:45:41.236000	11.8542	4.88819	4522.71	5.54558	8.27814
GE3	3/27/2021	15:46:43.595000	11.8959	4.94727	4373.45	5.61526	8.30295
GE3	3/27/2021	15:47:46.381000	11.8437	4.93434	4248.92	5.59727	8.30609
GE3	3/27/2021	15:48:49.095000	11.9671	4.96828	4149.64	5.64366	8.25929
GE3	3/27/2021	15:49:51.886000	11.9972	4.96916	4230.28	5.6466	8.31237
GE3	3/27/2021	15:50:54.640000	11.9746	4.97767	4077.48	5.65481	8.25929
GE3	3/27/2021	15:51:57.356000	12.0136	4.97698	4023.43	5.65653	8.30295
GE3	3/27/2021	15:53:00.164000	12.0747	4.9771	4041.43	5.6606	8.30923
GE3	3/27/2021	15:54:03.266000	12.0632	4.9954	4017.79	5.68068	8.29353
GE3	3/27/2021	15:55:05.620000	12.038	4.97103	4116.7	5.65134	8.29353
GE3	3/27/2021	15:56:08.378000	12.0496	4.99123	4019.38	5.67505	8.30923
GE3	3/27/2021	15:57:11.169000	12.0504	4.9707	4103.45	5.65177	8.20903
GE3	3/27/2021	15:58:13.882000	12.0353	4.93043	4130.84	5.60501	8.30923
GE3	3/27/2021	15:59:16.844000	12.1201	4.94707	4142.19	5.62935	8.29038
GE3	3/27/2021	16:00:19.773000	12.0786	4.96775	4105.76	5.65022	8.20903
GE3	3/27/2021	16:01:22.145000	12.056	4.98323	4055.57	5.66636	8.2998
GE3	3/27/2021	16:02:24.952000	12.0702	4.95689	4105.91	5.63732	8.2216
GE3	3/27/2021	16:03:28.056000	12.0663	4.95847	4166.75	5.63888	8.25301
GE3	3/27/2021	16:04:30.534000	12.0338	4.96986	4096.88	5.64974	8.2998
GE3	3/27/2021	16:05:33.168000	12.0586	4.95336	4131.63	5.63257	8.29353
GE3	3/27/2021	16:06:35.987000	12.0335	4.97587	4076.74	5.65655	8.30609
GE3	3/27/2021	16:07:38.794000	12.1333	4.95742	4180.43	5.64197	8.30609
GE3	3/27/2021	16:08:41.433000	12.0448	4.94266	4181.4	5.61952	8.31237
GE3	3/27/2021	16:09:44.181000	12.0978	4.927	4232.69	5.60509	8.29667
GE3	3/27/2021	16:10:46.936000	12.134	4.9356	4215.82	5.61719	8.25615
GE3	3/27/2021	16:11:49.695000	12.0431	4.95221	4125.73	5.63027	8.29038
GE3	3/27/2021	16:12:52.889000	12.1091	4.95742	4222.12	5.64043	8.29038
GE3	3/27/2021	16:13:55.330000	12.1248	4.93052	4205.71	5.61082	8.26871
GE3	3/27/2021	16:14:57.960000	12.0931	4.92675	4280.39	5.60451	8.30609
GE3	3/27/2021	16:16:00.709000	12.0408	4.89184	4330.94	5.56149	8.31237
GE3	3/27/2021	16:17:03.504000	12.0519	4.93584	4298.92	5.61222	8.25301
GE3	3/27/2021	16:18:06.222000	12.0649	4.87364	4417.24	5.54232	8.25929
GE3	3/27/2021	16:19:09.019000	12.0759	4.92218	4294.84	5.59822	8.30295
GE3	3/27/2021	16:20:11.766000	12.1068	4.89806	4276.84	5.57274	8.30923
GE3	3/27/2021	16:21:14.530000	12.0601	4.92695	4302.47	5.60263	8.25929
GE3	3/27/2021	16:22:17.634000	12.0266	4.91249	4347.76	5.58407	8.25615
GE3	3/27/2021	16:23:20.014000	12.0421	4.90396	4426.9	5.57535	8.26243
GE3	3/27/2021	16:24:22.815000	12.036	4.91633	4296.16	5.58902	8.26243
GE3	3/27/2021	16:25:25.544000	12.0344	4.91295	4247.03	5.58508	8.30923
GE3	3/27/2021	16:26:28.250000	12.0826	4.95104	4153.26	5.63147	8.25301
GE3	3/27/2021	16:27:31.384000	12.1142	4.94912	4198.87	5.6313	8.29667
GE3	3/27/2021	16:28:33.972000	12.0614	4.90566	4324.77	5.5785	8.26558
GE3	3/27/2021	16:29:36.604000	12.0939	4.91228	4309.1	5.5881	8.25615
GE3	3/27/2021	16:30:39.672000	12.0413	4.91667	4302.31	5.58974	8.30295
GE3	3/27/2021	16:31:42.023000	12.0183	4.92501	4274.96	5.59777	8.26243
GE3	3/27/2021	16:32:44.778000	12.1104	4.93137	4278.79	5.61087	8.29038
GE3	3/27/2021	16:33:47.767000	12.043	4.90562	4344.18	5.57729	8.31237
GE3	3/27/2021	16:34:50.378000	12.1237	4.9197	4241.64	5.59844	8.20903
GE3	3/27/2021	16:35:53.082000	12.1262	4.92208	4265.66	5.6013	8.25615
GE3	3/27/2021	16:36:55.955000	12.1532	4.95601	4076.51	5.64165	8.29667
GE3	3/27/2021	16:37:58.701000	12.102	4.93806	4146.78	5.61794	8.28724
GE3	3/27/2021	16:39:01.324000	12.1561	4.94548	4065.57	5.62986	8.30609
GE3	3/27/2021	16:40:04.116000	12.1218	4.96929	4091.69	5.65475	8.29353
GE3	3/27/2021	16:41:07.038000	12.0496	4.94983	4149.74	5.62798	8.29038
GE3	3/27/2021	16:42:10.005000	12.1052	4.94551	4106.09	5.62663	8.29353
GE3	3/27/2021	16:43:12.731000	12.1078	4.94021	4201.37	5.62076	8.29667
GE3	3/27/2021	16:44:15.468000	12.1131	4.94667	4126.99	5.62845	8.30923
GE3	3/27/2021	16:45:17.836000	12.1194	4.94469	4197.05	5.6266	8.29667
GE3	3/27/2021	16:46:20.604000	12.0673	4.89599	4291.3	5.56788	8.25615
GE3	3/27/2021	16:47:23.337000	12.1106	4.93491	4270.45	5.61492	8.29038
GE3	3/27/2021	16:48:26.093000	12.0584	4.91189	4271.07	5.5854	8.29667
GE3	3/27/2021	16:49:28.970000	12.151	4.93455	4185.67	5.61708	8.25301
GE3	3/27/2021	16:50:31.599000	12.1437	4.89931	4249.55	5.5765	8.30295
GE3	3/27/2021	16:51:34.502000	12.1569	4.92471	4234.78	5.60626	8.26558
GE3	3/27/2021	16:52:37.112000	12.0852	4.90347	4306.7	5.57753	8.30609
cal	3/27/2021	16:53:39.898000	12.1373	4.89724	4299.13	5.57374	8.26558			2021-03-27	2021-03-27 16:53:39	2021-03-27 22:53:39	#REF!	#REF!
cal	3/27/2021	16:54:43.061000	10.3244	3.34714	1951.3	3.7325	1.17889			2021-03-27	2021-03-27 16:54:43	2021-03-27 22:54:43	#REF!	#REF!
cal	3/27/2021	16:55:45.379000	5.02916	0.033325	9.30627	0.035089	-0.005346			2021-03-27	2021-03-27 16:55:45	2021-03-27 22:55:45	#REF!	#REF!
cal	3/27/2021	16:56:48.223000	3.54827	0.013407	3.63564	0.0139	-0.016151			2021-03-27	2021-03-27 16:56:48	2021-03-27 22:56:48	#REF!	#REF!
cal	3/27/2021	16:57:50.918000	2.44951	0.016415	2.89602	0.016827	-0.021592			2021-03-27	2021-03-27 16:57:50	2021-03-27 22:57:50	#REF!	#REF!
cal	3/27/2021	16:58:53.639000	1.83501	0.004548	2.86258	0.004633	-0.02691			2021-03-27	2021-03-27 16:58:53	2021-03-27 22:58:53	#REF!	#REF!
cal	3/27/2021	16:59:56.388000	1.46739	-0.006566	2.71382	-0.006664	-0.02691			2021-03-27	2021-03-27 16:59:56	2021-03-27 22:59:56	#REF!	#REF!
cal	3/27/2021	17:00:59.215000	1.19657	-0.003612	1.69419	-0.003656	-0.029569			2021-03-27	2021-03-27 17:00:59	2021-03-27 23:00:59	#REF!	#REF!
cal	3/27/2021	17:02:01.899000	0.92436	-0.007018	2.637	-0.007084	-0.035108			2021-03-27	2021-03-27 17:02:01	2021-03-27 23:02:01	#REF!	#REF!
cal	3/27/2021	17:03:04.727000	0.802391	7.46269	52.0784	7.52305	17.2277			2021-03-27	2021-03-27 17:03:04	2021-03-27 23:03:04	#REF!	#REF!
cal	3/27/2021	17:04:07.527000	0.697426	17.8433	100.645	17.9686	17.302			2021-03-27	2021-03-27 17:04:07	2021-03-27 23:04:07	#REF!	#REF!
cal	3/27/2021	17:05:10.338000	0.650937	17.9017	101.24	18.019	17.4133			2021-03-27	2021-03-27 17:05:10	2021-03-27 23:05:10	#REF!	#REF!
cal	3/27/2021	17:06:13.321000	0.53041	17.9941	100.907	18.09	17.5011			2021-03-27	2021-03-27 17:06:13	2021-03-27 23:06:13	#REF!	#REF!
cal	3/27/2021	17:07:15.801000	0.541221	17.9696	101.098	18.0674	18.0888			2021-03-27	2021-03-27 17:07:15	2021-03-27 23:07:15	#REF!	#REF!
cal	3/27/2021	17:08:18.470000	0.489654	17.9512	101.064	18.0395	18.0457			2021-03-27	2021-03-27 17:08:18	2021-03-27 23:08:18	#REF!	#REF!
cal	3/27/2021	17:09:21.165000	1.06594	16.5455	278.847	16.7237	12.6847			2021-03-27	2021-03-27 17:09:21	2021-03-27 23:09:21	#REF!	#REF!
GE3	3/27/2021	17:10:24.318000	8.0036	5.36832	4256.07	5.83535	9.36416
GE3	3/27/2021	17:11:26.777000	8.66635	5.1947	4282.16	5.68761	9.21121
GE3	3/27/2021	17:12:29.426000	9.17259	5.18322	4285.27	5.70667	9.14875
GE3	3/27/2021	17:13:32.330000	9.63973	5.10807	4317.11	5.65301	9.0612
GE3	3/27/2021	17:14:34.941000	9.94581	5.08542	4307.21	5.64706	8.96736
GE3	3/27/2021	17:15:37.733000	10.3293	5.0749	4287.95	5.65949	8.88599
GE3	3/27/2021	17:16:40.442000	10.5562	5.04108	4144.58	5.63603	8.90778
GE3	3/27/2021	17:17:43.326000	10.7931	5.04178	4249.56	5.65178	8.76385
GE3	3/27/2021	17:18:46.393000	11.0364	5.04269	4254.3	5.66826	8.79188
GE3	3/27/2021	17:19:48.702000	11.3141	5.02354	4261.39	5.66442	8.73233
GE3	3/27/2021	17:20:51.507000	11.4076	4.9737	4318.03	5.61414	8.70412
GE3	3/27/2021	17:21:54.211000	11.5571	5.00945	4156.91	5.66404	8.63198
GE3	3/27/2021	17:22:56.972000	11.7223	5.00736	4226.82	5.67229	8.66311
GE3	3/27/2021	17:24:00.210000	11.7808	5.00306	4248.38	5.67117	8.59434
GE3	3/27/2021	17:25:02.471000	11.8721	4.98362	4282.65	5.65499	8.61604
GE3	3/27/2021	17:26:05.264000	11.9634	4.98768	4286.25	5.66546	8.51587
GE3	3/27/2021	17:27:07.982000	12.095	5.02425	4130.88	5.71554	8.54698
GE3	3/27/2021	17:28:10.754000	12.0961	5.00513	4106.25	5.69387	8.53441
GE3	3/27/2021	17:29:13.670000	12.1303	5.01192	4043.79	5.70381	8.53441
GE3	3/27/2021	17:30:16.244000	12.1968	4.99726	4100.49	5.69144	8.49673
GE3	3/27/2021	17:31:18.993000	12.188	4.99555	4118.02	5.68891	8.44365
GE3	3/27/2021	17:32:21.809000	12.1755	5.00204	4068.81	5.6955	8.47788
GE3	3/27/2021	17:33:24.835000	12.2399	4.96284	4156.52	5.65501	8.47474
GE3	3/27/2021	17:34:27.263000	12.2606	4.98324	4066.6	5.67959	8.46846
GE3	3/27/2021	17:35:30.006000	12.2673	4.9938	4072.09	5.69207	8.49954
GE3	3/27/2021	17:36:32.813000	12.2809	4.97535	4159.55	5.67191	8.49673
GE3	3/27/2021	17:37:35.553000	12.2621	4.97698	4188.21	5.67255	8.44332
GE3	3/27/2021	17:38:38.650000	12.318	4.94931	4249.78	5.64462	8.45903
GE3	3/27/2021	17:39:41.026000	12.2159	4.99283	4095.96	5.68762	8.49954
GE3	3/27/2021	17:40:43.787000	12.2937	5.0107	4094.92	5.71304	8.4964
GE3	3/27/2021	17:41:46.529000	12.2437	4.95392	4209.97	5.64508	8.46218
GE3	3/27/2021	17:42:49.287000	12.2995	4.94256	4298.02	5.63573	8.44332
GE3	3/27/2021	17:43:52.477000	12.2766	4.94727	4302.96	5.63963	8.43076
GE3	3/27/2021	17:44:54.788000	12.2361	4.97062	4231	5.66364	8.49954
GE3	3/27/2021	17:45:57.545000	12.2233	4.94024	4245.88	5.6282	8.42761
GE3	3/27/2021	17:47:00.399000	12.292	4.96943	4097.32	5.66588	8.44332
GE3	3/27/2021	17:48:03.492000	12.2581	4.9864	4107.23	5.68303	8.40876
GE3	3/27/2021	17:49:05.924000	12.2791	4.95636	4178.4	5.65015	8.46532
GE3	3/27/2021	17:50:08.591000	12.2316	4.92828	4266.45	5.6151	8.44018
GE3	3/27/2021	17:51:11.347000	12.3407	4.93467	4275.69	5.62938	8.49954
GE3	3/27/2021	17:52:14.067000	12.313	4.9275	4246.74	5.61942	8.44961
GE3	3/27/2021	17:53:16.856000	12.2829	4.9183	4311.43	5.607	8.44332
GE3	3/27/2021	17:54:20.014000	12.2373	4.93696	4195.49	5.62535	8.44018
GE3	3/27/2021	17:55:22.327000	12.2608	4.94589	4168.24	5.63703	8.4119
GE3	3/27/2021	17:56:25.433000	12.2807	4.93913	4215.64	5.63061	8.44332
GE3	3/27/2021	17:57:27.828000	12.1926	4.94367	4128.01	5.63012	8.40876
GE3	3/27/2021	17:58:30.991000	12.218	4.90715	4242.53	5.59016	8.42133
GE3	3/27/2021	17:59:33.532000	12.2971	4.94367	4156.56	5.63684	8.44332
GE3	3/27/2021	18:00:36.483000	12.1996	4.95531	4238.11	5.64384	8.42761
GE3	3/27/2021	18:01:39.019000	12.2199	4.95156	4224.06	5.64086	8.45275
GE3	3/27/2021	18:02:41.762000	12.2591	4.90948	4311.34	5.59543	8.42761
GE3	3/27/2021	18:03:44.350000	12.2091	4.90325	4439.9	5.58514	8.44961
GE3	3/27/2021	18:04:47.505000	12.2317	4.91549	4335.37	5.60053	8.4964
GE3	3/27/2021	18:05:50.066000	12.1806	4.89264	4417.1	5.57125	8.44332
GE3	3/27/2021	18:06:52.609000	12.1567	4.90467	4363.38	5.58343	8.47788
GE3	3/27/2021	18:07:55.383000	12.2014	4.90803	4369.8	5.5901	8.4119
GE3	3/27/2021	18:08:58.117000	12.2238	4.9242	4301.19	5.60994	8.44332
GE3	3/27/2021	18:10:01.360000	12.1799	4.9328	4291.83	5.61694	8.41505
GE3	3/27/2021	18:11:03.631000	12.1694	4.92186	4297.05	5.60381	8.43076
GE3	3/27/2021	18:12:06.443000	12.1506	4.89998	4318.96	5.5777	8.4964
GE3	3/27/2021	18:13:09.131000	12.192	4.89298	4407.62	5.57236	8.44018
GE3	3/27/2021	18:14:11.902000	12.214	4.92832	4212.98	5.61402	8.44332
GE3	3/27/2021	18:15:14.638000	12.2301	4.89828	4365.92	5.58082	8.42447
GE3	3/27/2021	18:16:17.392000	12.1723	4.89405	4423.26	5.57233	8.47788
GE3	3/27/2021	18:17:20.152000	12.2311	4.89459	4475.56	5.57668	8.46218
GE3	3/27/2021	18:18:22.898000	12.1747	4.88989	4493.75	5.56775	8.46218
GE3	3/27/2021	18:19:26.008000	12.135	4.90972	4319.12	5.5878	8.44647
GE3	3/27/2021	18:20:28.859000	12.1683	4.91486	4334.74	5.59577	8.42761
GE3	3/27/2021	18:21:31.280000	12.1767	4.91436	4371.04	5.59573	8.46532
GE3	3/27/2021	18:22:34.016000	12.2148	4.9074	4416.09	5.59024	8.44647
GE3	3/27/2021	18:23:36.848000	12.1244	4.90645	4378.21	5.58341	8.42761
GE3	3/27/2021	18:24:39.510000	12.1988	4.92716	4183.57	5.61173	8.43076
GE3	3/27/2021	18:25:42.573000	12.179	4.92973	4293.93	5.61338	8.44961
GE3	3/27/2021	18:26:44.930000	12.1743	4.91932	4273.92	5.60123	8.4716
GE3	3/27/2021	18:27:47.691000	12.1401	4.91481	4339.19	5.59392	8.44332
GE3	3/27/2021	18:28:50.471000	12.2166	4.8962	4421.21	5.57759	8.47788
GE3	3/27/2021	18:29:53.595000	12.1694	4.90046	4392.79	5.57944	8.46218
GE3	3/27/2021	18:30:56.294000	12.1526	4.89443	4484.44	5.57152	8.48103
GE3	3/27/2021	18:31:59.135000	12.2054	4.90562	4411.48	5.58761	8.47788
GE3	3/27/2021	18:33:01.807000	12.1939	4.88551	4464.61	5.56398	8.45903
GE3	3/27/2021	18:34:04.241000	12.1896	4.92057	4279.69	5.60363	8.45589
GE3	3/27/2021	18:35:07.287000	12.203	4.92161	4269.15	5.60567	8.44332
GE3	3/27/2021	18:36:09.721000	12.183	4.91858	4304.84	5.60094	8.46532
GE3	3/27/2021	18:37:12.461000	12.1668	4.92985	4256.14	5.61273	8.45903
GE3	3/27/2021	18:38:15.214000	12.1903	4.8796	4370.32	5.55701	8.45275
GE3	3/27/2021	18:39:18.321000	12.2168	4.96482	4118.93	5.65578	8.44961
GE3	3/27/2021	18:40:20.761000	12.1676	4.94024	4217.98	5.62462	8.42761
GE3	3/27/2021	18:41:23.474000	12.1942	4.90913	4294.01	5.5909	8.45903
GE3	3/27/2021	18:42:26.379000	12.1626	4.91723	4327.54	5.5981	8.44961
GE3	3/27/2021	18:43:29.218000	12.1779	4.89982	4344.42	5.57926	8.45589
GE3	3/27/2021	18:44:31.947000	12.228	4.9356	4233.88	5.6232	8.46218
GE3	3/27/2021	18:45:34.494000	12.2296	4.91394	4298.25	5.59863	8.4964
GE3	3/27/2021	18:46:37.279000	12.1783	4.91245	4279.85	5.59366	8.4716
GE3	3/27/2021	18:47:39.995000	12.2251	4.91722	4291.85	5.60208	8.45589
GE3	3/27/2021	18:48:42.876000	12.2572	4.90196	4293.28	5.58674	8.46532
GE3	3/27/2021	18:49:45.540000	12.1532	4.93925	4218.58	5.62257	8.45275
GE3	3/27/2021	18:50:48.655000	12.1928	4.92319	4300.47	5.60682	8.46218
GE3	3/27/2021	18:51:51.028000	12.1555	4.93522	4220.65	5.61814	8.47474
GE3	3/27/2021	18:52:53.809000	12.2137	4.90033	4287.14	5.58211	8.44332
GE3	3/27/2021	18:53:56.518000	12.2313	4.92291	4246.98	5.60897	8.45275
GE3	3/27/2021	18:54:59.322000	12.2021	4.90996	4290.85	5.59234	8.45275
GE3	3/27/2021	18:56:02.024000	12.167	4.87633	4429.12	5.55181	8.46846
GE3	3/27/2021	18:57:04.911000	12.2079	4.92802	4373.53	5.61329	8.47788
GE3	3/27/2021	18:58:07.583000	12.1959	4.90754	4387.82	5.58919	8.45589
GE3	3/27/2021	18:59:10.432000	12.1937	4.92899	4230.64	5.61348	8.46218
GE3	3/27/2021	19:00:13.108000	12.2249	4.93943	4303.69	5.62737	8.45903
GE3	3/27/2021	19:01:15.799000	12.239	4.90863	4359.13	5.59319	8.4716
GE3	3/27/2021	19:02:18.780000	12.2276	4.8823	4401.11	5.56246	8.4716
GE3	3/27/2021	19:03:21.636000	12.1575	4.91119	4406.52	5.5909	8.45275
GE3	3/27/2021	19:04:24.119000	12.1816	4.93259	4234.79	5.61681	8.4716
GE3	3/27/2021	19:05:26.932000	12.185	4.91826	4271.13	5.6007	8.49954
GE3	3/27/2021	19:06:29.601000	12.1839	4.93426	4225.41	5.61886	8.44018
GE3	3/27/2021	19:07:32.678000	12.2308	4.95103	4132.85	5.64096	8.4964
GE3	3/27/2021	19:08:35.110000	12.1866	4.92632	4314.62	5.60999	8.45275
GE3	3/27/2021	19:09:38.229000	12.1964	4.93924	4240.28	5.62533	8.4716
GE3	3/27/2021	19:10:40.625000	12.2174	4.89373	4456.58	5.57483	8.47474
GE3	3/27/2021	19:11:43.726000	12.2895	4.91749	4390.27	5.6065	8.46846
GE3	3/27/2021	19:12:46.080000	12.1815	4.93321	4335.95	5.61751	8.45589
GE3	3/27/2021	19:13:48.893000	12.2006	4.92204	4391.92	5.60601	8.45589
GE3	3/27/2021	19:14:51.602000	12.1599	4.909	4320.84	5.58857	8.45903
GE3	3/27/2021	19:15:54.492000	12.1667	4.87505	4493.28	5.55034	8.47474
GE3	3/27/2021	19:16:57.099000	12.2294	4.89376	4384.16	5.57562	8.49673
GE3	3/27/2021	19:18:00.254000	12.2156	4.90745	4389.01	5.59035	8.4716
GE3	3/27/2021	19:19:03.046000	12.1315	4.90794	4407.47	5.58556	8.45589
GE3	3/27/2021	19:20:05.510000	12.2025	4.91593	4368.73	5.59916	8.46532
GE3	3/27/2021	19:21:08.152000	12.1666	4.88472	4439.41	5.56135	8.47788
GE3	3/27/2021	19:22:10.865000	12.1414	4.92414	4364.15	5.60461	8.49987
GE3	3/27/2021	19:23:13.829000	12.1238	4.8773	4424.89	5.5502	8.48417
GE3	3/27/2021	19:24:16.411000	12.1261	4.90316	4344.71	5.57977	8.44051
GE3	3/27/2021	19:25:19.255000	12.1143	4.90988	4423.43	5.58667	8.47474
GE3	3/27/2021	19:26:21.898000	12.1186	4.88787	4427.12	5.56189	8.49045
GE3	3/27/2021	19:27:24.841000	12.1921	4.92384	4373.15	5.60751	8.47474
GE3	3/27/2021	19:28:27.383000	12.1765	4.8915	4416.34	5.56969	8.44961
GE3	3/27/2021	19:29:30.191000	12.1987	4.89725	4304.16	5.57765	8.49359
GE3	3/27/2021	19:30:32.893000	12.1037	4.90718	4361.68	5.58292	8.48103
GE3	3/27/2021	19:31:36.010000	12.0984	4.88272	4454.82	5.55476	8.44051
GE3	3/27/2021	19:32:38.532000	12.1732	4.89247	4427.84	5.57059	8.4716
GE3	3/27/2021	19:33:41.184000	12.1828	4.91174	4363.13	5.59314	8.4716
GE3	3/27/2021	19:34:44.091000	12.1629	4.93148	4243.64	5.61435	8.47788
GE3	3/27/2021	19:35:46.664000	12.1451	4.91478	4437.4	5.5942	8.44365
GE3	3/27/2021	19:36:49.860000	12.1034	4.90051	4357.43	5.57531	8.48417
GE3	3/27/2021	19:37:52.258000	12.1828	4.9115	4323.3	5.59287	8.45275
GE3	3/27/2021	19:38:55.073000	12.1186	4.92427	4269.67	5.60331	8.4873
GE3	3/27/2021	19:39:57.674000	12.1845	4.9326	4213.24	5.61701	8.45589
GE3	3/27/2021	19:41:00.428000	12.1485	4.91007	4324.71	5.58906	8.46846
GE3	3/27/2021	19:42:03.188000	12.1534	4.94029	4181.35	5.62378	8.48417
GE3	3/27/2021	19:43:05.976000	12.1723	4.92408	4210.42	5.60652	8.47474
GE3	3/27/2021	19:44:08.874000	12.1429	4.93421	4107.19	5.61617	8.46532
GE3	3/27/2021	19:45:11.461000	12.1537	4.94281	4198.53	5.62666	8.46532
GE3	3/27/2021	19:46:14.640000	12.0943	4.9385	4209.38	5.61796	8.4716
GE3	3/27/2021	19:47:16.946000	12.1478	4.95562	4100.94	5.64086	8.45903
GE3	3/27/2021	19:48:19.758000	12.1408	4.91796	4263.59	5.59755	8.47788
GE3	3/27/2021	19:49:22.635000	12.1294	4.92236	4180.48	5.60183	8.51243
GE3	3/27/2021	19:50:25.232000	12.0997	4.8934	4323.5	5.56699	8.4873
GE3	3/27/2021	19:51:28.160000	12.1241	4.90663	4322.74	5.58358	8.51243
GE3	3/27/2021	19:52:30.808000	12.0864	4.9155	4295.11	5.59129	8.48417
GE3	3/27/2021	19:53:33.693000	12.1315	4.91354	4288.02	5.59192	8.4716
GE3	3/27/2021	19:54:36.622000	12.067	4.90636	4240.92	5.57966	8.44051
GE3	3/27/2021	19:55:39.208000	12.1211	4.88382	4378.25	5.55745	8.49359
GE3	3/27/2021	19:56:41.918000	12.1086	4.89861	4346.84	5.57349	8.51871
GE3	3/27/2021	19:57:44.673000	12.124	4.9172	4442.38	5.59561	8.47474
GE3	3/27/2021	19:58:47.490000	12.1074	4.88902	4462.25	5.56249	8.49987
GE3	3/27/2021	19:59:50.123000	12.1246	4.94225	4276.93	5.62416	8.46532
GE3	3/27/2021	20:00:52.746000	12.095	4.94572	4119.44	5.62622	8.46532
GE3	3/27/2021	20:01:56.916000	12.1467	4.98969	3994.38	5.67957	8.48417
GE3	3/27/2021	20:02:58.305000	12.1205	4.94427	4131.08	5.6262	8.4716
GE3	3/27/2021	20:04:01.378000	12.086	4.92961	4239.01	5.60731	8.49987
GE3	3/27/2021	20:05:03.806000	12.0846	4.93569	4233.99	5.61414	8.4873
GE3	3/27/2021	20:06:06.510000	12.093	4.92399	4250.31	5.60137	8.49045
GE3	3/27/2021	20:07:09.323000	12.1137	4.94421	4107.54	5.62569	8.47788
GE3	3/27/2021	20:08:12.013000	12.0761	4.95143	4061.1	5.63149	8.46218
GE3	3/27/2021	20:09:14.780000	12.1002	4.94082	4098.57	5.62097	8.49359
GE3	3/27/2021	20:10:17.587000	12.1355	4.95046	4080.05	5.6342	8.46532
GE3	3/27/2021	20:11:20.661000	12.1032	4.91392	4213.24	5.59056	8.49045
GE3	3/27/2021	20:12:23.428000	12.1539	4.91877	4239.61	5.5993	8.48417
GE3	3/27/2021	20:13:25.783000	12.1126	4.88241	4339.49	5.5553	8.48103
GE3	3/27/2021	20:14:28.773000	12.08	4.94367	4134.67	5.62293	8.48417
GE3	3/27/2021	20:15:31.314000	12.1733	4.94542	4135.78	5.63089	8.46218
GE3	3/27/2021	20:16:34.105000	12.1624	4.91711	4208.32	5.59796	8.44365
GE3	3/27/2021	20:17:37.160000	12.1425	4.91145	4310.25	5.59025	8.48103
GE3	3/27/2021	20:18:39.918000	12.129	4.90316	4334.03	5.57995	8.49954
GE3	3/27/2021	20:19:42.356000	12.1387	4.95108	4164.78	5.6351	8.45275
GE3	3/27/2021	20:20:45.077000	12.0893	4.94663	4232.32	5.62688	8.44647
GE3	3/27/2021	20:21:47.932000	12.2107	4.93735	4183.85	5.62409	8.44647
GE3	3/27/2021	20:22:50.562000	12.1598	4.94803	4220.79	5.63299	8.45589
GE3	3/27/2021	20:23:53.492000	12.1274	4.91715	4301.83	5.59577	8.44961
GE3	3/27/2021	20:24:56.063000	12.1023	4.94684	4217.88	5.62795	8.49954
GE3	3/27/2021	20:25:58.965000	12.1938	4.93213	4292.8	5.61706	8.44647
GE3	3/27/2021	20:27:01.584000	12.1509	4.95628	4256.65	5.64181	8.45275
GE3	3/27/2021	20:28:04.443000	12.1174	4.95806	4261.45	5.64169	8.42761
GE3	3/27/2021	20:29:07.086000	12.0925	4.97436	4133.31	5.65863	8.42447
GE3	3/27/2021	20:30:09.840000	12.1596	4.97969	4098.38	5.66902	8.4964
GE3	3/27/2021	20:31:12.674000	12.2041	4.92941	4311.23	5.61462	8.45903
GE3	3/27/2021	20:32:15.353000	12.1919	4.94559	4152.28	5.63227	8.45903
GE3	3/27/2021	20:33:18.549000	12.1139	4.95333	4269.67	5.63608	8.47474
GE3	3/27/2021	20:34:20.982000	12.1823	4.95322	4190.31	5.64035	8.45903
GE3	3/27/2021	20:35:23.653000	12.1742	4.94449	4284.46	5.62989	8.44647
GE3	3/27/2021	20:36:26.349000	12.1613	4.90818	4438.52	5.58771	8.46846
GE3	3/27/2021	20:37:29.595000	12.1634	4.90545	4414.67	5.58474	8.46532
GE3	3/27/2021	20:38:32.310000	12.1235	4.88852	4547.92	5.56294	8.46218
GE3	3/27/2021	20:39:34.971000	12.1871	4.92481	4402.18	5.6083	8.48417
GE3	3/27/2021	20:40:37.406000	12.1726	4.91348	4434.4	5.59447	8.46218
GE3	3/27/2021	20:41:40.122000	12.2634	4.92217	4420.77	5.61017	8.48417
GE3	3/27/2021	20:42:42.879000	12.1072	4.90813	4403.95	5.58422	8.44961
GE3	3/27/2021	20:43:45.663000	12.1696	4.9127	4390.08	5.59339	8.47474
GE3	3/27/2021	20:44:48.393000	12.1598	4.94157	4288.47	5.62564	8.45903
GE3	3/27/2021	20:45:51.125000	12.1676	4.91247	4460.86	5.59301	8.4716
GE3	3/27/2021	20:46:54.013000	12.1608	4.89213	4434.86	5.56942	8.44051
GE3	3/27/2021	20:47:56.859000	12.1624	4.91324	4404.36	5.59354	8.49954
GE3	3/27/2021	20:48:59.516000	12.1284	4.90784	4390.15	5.58524	8.44961
GE3	3/27/2021	20:50:02.535000	12.1025	4.94078	4280.03	5.62107	8.48103
GE3	3/27/2021	20:51:05.291000	12.1597	4.92564	4409.3	5.6075	8.49359
GE3	3/27/2021	20:52:07.678000	12.1155	4.93856	4245.22	5.61938	8.47788
GE3	3/27/2021	20:53:10.397000	12.1062	4.93445	4201.13	5.6141	8.45903
GE3	3/27/2021	20:54:13.151000	12.1003	4.96072	4143.49	5.64361	8.46846
GE3	3/27/2021	20:55:16.100000	12.1289	4.92059	4182.26	5.59978	8.46218
GE3	3/27/2021	20:56:18.735000	12.1317	4.94718	4290.77	5.63022	8.46846
GE3	3/27/2021	20:57:21.479000	12.1284	4.94802	4207.24	5.63097	8.45903
GE3	3/27/2021	20:58:24.152000	12.1241	4.9129	4394.48	5.59073	8.4873
GE3	3/27/2021	20:59:27.293000	12.1315	4.88626	4476.05	5.56088	8.44679
GE3	3/27/2021	21:00:29.752000	12.0648	4.92335	4480.72	5.59884	8.46218
GE3	3/27/2021	21:01:32.408000	12.1161	4.88823	4507.66	5.56214	8.44365
GE3	3/27/2021	21:02:35.275000	12.0702	4.92676	4411.86	5.60306	8.4873
GE3	3/27/2021	21:03:37.963000	12.1002	4.90766	4358.76	5.58324	8.46846
GE3	3/27/2021	21:04:40.702000	12.0723	4.92641	4281.23	5.6028	8.49045
GE3	3/27/2021	21:05:44.034000	12.143	4.90073	4348.73	5.57807	8.4716
GE3	3/27/2021	21:06:46.294000	12.1078	4.94644	4266.16	5.62785	8.4873
GE3	3/27/2021	21:07:49.064000	12.0726	4.92695	4380.95	5.60343	8.4873
GE3	3/27/2021	21:08:51.675000	12.1559	4.91269	4432.13	5.59251	8.47474
GE3	3/27/2021	21:09:54.521000	12.1435	4.9069	4376.72	5.58513	8.46846
GE3	3/27/2021	21:10:57.180000	12.0825	4.91112	4398.56	5.58605	8.47788
GE3	3/27/2021	21:12:00.114000	12.1121	4.92045	4364.65	5.59855	8.49987
GE3	3/27/2021	21:13:02.833000	12.0746	4.91152	4505.93	5.58601	8.46218
GE3	3/27/2021	21:14:05.536000	12.0798	4.89546	4416.78	5.56808	8.48103
GE3	3/27/2021	21:15:08.641000	12.1333	4.91436	4462.93	5.59297	8.48417
GE3	3/27/2021	21:16:10.953000	12.0209	4.90161	4485.81	5.57134	8.49359
GE3	3/27/2021	21:17:13.701000	12.0195	4.94124	4353.51	5.61629	8.51243
GE3	3/27/2021	21:18:16.858000	12.0351	4.88156	4561.63	5.54944	8.51871
GE3	3/27/2021	21:19:19.213000	12.134	4.9171	4501.48	5.59613	8.525
GE3	3/27/2021	21:20:21.960000	12.0782	4.87484	4616.46	5.54452	8.44679
GE3	3/27/2021	21:21:25.158000	12.0532	4.86492	4733.27	5.53166	8.51558
GE3	3/27/2021	21:22:27.513000	11.9853	4.7862	5200.29	5.43795	8.53441
GE3	3/27/2021	21:23:30.296000	11.9748	4.74929	5176.75	5.39537	8.67879
GE3	3/27/2021	21:24:33.081000	11.9625	4.74836	4993.36	5.39357	8.60976
GE3	3/27/2021	21:25:35.882000	11.9636	4.85506	4582.66	5.51484	8.49359
GE3	3/27/2021	21:26:38.461000	12.0888	4.92471	4482.85	5.60191	8.53128
GE3	3/27/2021	21:27:41.303000	12.0781	4.88039	4613.4	5.55083	8.49987
GE3	3/27/2021	21:28:43.974000	12.0515	4.89947	4530.13	5.57084	8.53128
GE3	3/27/2021	21:29:47.111000	12.0332	4.91779	4448.24	5.59051	8.49673
GE3	3/27/2021	21:30:49.474000	12.0527	4.91911	4422.77	5.59324	8.46846
GE3	3/27/2021	21:31:52.229000	12.0105	4.93002	4324.48	5.60296	8.44365
GE3	3/27/2021	21:32:55.046000	12.063	4.88332	4498.15	5.5532	8.51243
GE3	3/27/2021	21:33:57.727000	12.0506	4.90973	4450.23	5.58245	8.53441
GE3	3/27/2021	21:35:00.660000	12.0148	4.89022	4522.06	5.558	8.44679
GE3	3/27/2021	21:36:03.312000	12.0011	4.90976	4405.07	5.57934	8.53755
GE3	3/27/2021	21:37:05.982000	12.0629	4.9159	4454.54	5.59025	8.55011
GE3	3/27/2021	21:38:08.790000	12.1055	4.87867	4656.26	5.5506	8.525
GE3	3/27/2021	21:39:11.486000	12.0119	4.91565	4418	5.58672	8.49673
GE3	3/27/2021	21:40:14.353000	12.0369	4.92399	4352.71	5.59779	8.49673
GE3	3/27/2021	21:41:16.998000	12.0486	4.87265	4525.22	5.54017	8.53128
GE3	3/27/2021	21:42:19.742000	12.0594	4.87971	4629.24	5.54887	8.51871
GE3	3/27/2021	21:43:22.888000	12.0075	4.86378	4683.8	5.5275	8.52814
GE3	3/27/2021	21:44:25.406000	12.0757	4.87013	4641.73	5.539	8.55954
GE3	3/27/2021	21:45:28.015000	12.1166	4.86613	4591.19	5.53703	8.49359
GE3	3/27/2021	21:46:30.758000	12.0326	4.84652	4808.47	5.50945	8.51558
GE3	3/27/2021	21:47:33.705000	12.033	4.85123	5000.13	5.51483	8.51871
GE3	3/27/2021	21:48:36.331000	12.0063	4.82697	4981.11	5.48558	8.55011
GE3	3/27/2021	21:49:39.409000	12.0048	4.85752	4832.25	5.52021	8.52185
GE3	3/27/2021	21:50:42.256000	12.0321	4.86053	4866.41	5.52535	8.4873
GE3	3/27/2021	21:51:44.709000	12.0251	4.89647	4648.9	5.56576	8.44679
GE3	3/27/2021	21:52:47.342000	12.0496	4.92437	4477.65	5.59903	8.49673
GE3	3/27/2021	21:53:50.026000	12.0002	4.92356	4334.08	5.59497	8.52185
GE3	3/27/2021	21:54:53.260000	12.0531	4.91069	4382.4	5.5837	8.44679
GE3	3/27/2021	21:55:55.873000	12.0853	4.91754	4410.23	5.59354	8.53441
GE3	3/27/2021	21:56:58.443000	12.0485	4.90801	4430.83	5.58036	8.51243
GE3	3/27/2021	21:58:01.107000	12.0223	4.91347	4316.57	5.58491	8.49673
GE3	3/27/2021	21:59:03.831000	12.0553	4.94817	4238.58	5.62646	8.48103
GE3	3/27/2021	22:00:06.930000	12.0716	4.95273	4241.99	5.63268	8.4873
GE3	3/27/2021	22:01:09.413000	12.0942	4.94428	4252.69	5.62452	8.525
GE3	3/27/2021	22:02:12.413000	12.1047	4.90115	4377.13	5.57613	8.44679
GE3	3/27/2021	22:03:15.203000	12.0369	4.92995	4345.29	5.60457	8.54384
GE3	3/27/2021	22:04:17.676000	12.0424	4.93396	4316.94	5.60947	8.4873
GE3	3/27/2021	22:05:20.374000	12.0116	4.92352	4350.79	5.59565	8.44365
GE3	3/27/2021	22:06:23.216000	12.0942	4.92672	4358.3	5.60454	8.53441
GE3	3/27/2021	22:07:25.811000	12.0501	4.90889	4350.46	5.58146	8.49987
GE3	3/27/2021	22:08:28.563000	12.0684	4.92379	4331.79	5.59956	8.51243
GE3	3/27/2021	22:09:31.320000	12.0612	4.92841	4488.86	5.60436	8.44679
GE3	3/27/2021	22:10:34.510000	12.0364	4.88809	4464.97	5.55695	8.52185
GE3	3/27/2021	22:11:36.859000	12.1408	4.91007	4520.52	5.58857	8.525
GE3	3/27/2021	22:12:39.753000	12.116	4.89405	4548.44	5.56876	8.52814
GE3	3/27/2021	22:13:42.392000	12.089	4.89814	4490.17	5.5717	8.54384
GE3	3/27/2021	22:14:45.122000	12.0633	4.89317	4501.02	5.56442	8.44051
GE3	3/27/2021	22:15:47.945000	12.068	4.90714	4496.76	5.58061	8.52185
GE3	3/27/2021	22:16:51.075000	12.0291	4.74367	5096.14	5.39232	8.55011
GE3	3/27/2021	22:17:53.330000	12.0452	4.83579	4699.52	5.49804	8.83888
GE3	3/27/2021	22:18:56.122000	12.0217	4.97003	4228.47	5.64915	8.47474
GE3	3/27/2021	22:19:59.014000	12.0912	4.93545	4403.11	5.61428	8.4873
GE3	3/27/2021	22:21:01.961000	12.0319	4.90705	4356.06	5.57821	8.53441
GE3	3/27/2021	22:22:04.705000	12.04	4.92908	4339.86	5.60377	8.49359
GE3	3/27/2021	22:23:07.291000	12.057	4.9152	4268.76	5.58907	8.51558
GE3	3/27/2021	22:24:09.852000	12.0256	4.93825	4245.35	5.61328	8.49987
GE3	3/27/2021	22:25:12.995000	12.0618	4.94365	4359.15	5.62173	8.44365
GE3	3/27/2021	22:26:15.433000	12.0468	4.93198	4285.45	5.6075	8.525
GE3	3/27/2021	22:27:18.111000	12.0411	4.89132	4509.91	5.56092	8.54069
GE3	3/27/2021	22:28:21.047000	12.0724	4.87925	4516.54	5.54916	8.50331
GE3	3/27/2021	22:29:24.002000	12.0571	4.88797	4521.15	5.55813	8.49987
GE3	3/27/2021	22:30:26.764000	12.0519	4.93133	4323.51	5.6071	8.44679
GE3	3/27/2021	22:31:29.122000	12.0735	4.95174	4195.9	5.63168	8.48103
GE3	3/27/2021	22:32:32.264000	12.0409	4.94526	4205.61	5.62223	8.49359
GE3	3/27/2021	22:33:34.809000	12.0573	4.94816	4247.32	5.62657	8.50018
GE3	3/27/2021	22:34:37.468000	12.0792	4.92165	4427.49	5.59782	8.54384
GE3	3/27/2021	22:35:40.205000	12.042	4.89441	4471.66	5.56448	8.51871
GE3	3/27/2021	22:36:42.960000	12.0503	4.90644	4513.06	5.57869	8.4716
GE3	3/27/2021	22:37:45.681000	12.0593	4.88708	4420.46	5.55724	8.51871
GE3	3/27/2021	22:38:48.460000	12.0313	4.90496	4504.21	5.57581	8.55954
GE3	3/27/2021	22:39:51.139000	12.0508	4.90654	4525.04	5.57883	8.51871
GE3	3/27/2021	22:40:54.255000	12.0588	4.90464	4376.09	5.57718	8.51243
GE3	3/27/2021	22:41:56.718000	12.0668	4.91676	4336.91	5.59147	8.51871
GE3	3/27/2021	22:42:59.395000	12.0904	4.9234	4367.26	5.60053	8.44051
GE3	3/27/2021	22:44:02.637000	12.0256	4.90699	4381.72	5.57774	8.49673
GE3	3/27/2021	22:45:04.899000	12.0154	4.91857	4433.62	5.59026	8.52814
GE3	3/27/2021	22:46:07.721000	12.1056	4.90545	4426.88	5.58108	8.51871
GE3	3/27/2021	22:47:10.600000	12.0773	4.90086	4511.38	5.57406	8.52185
GE3	3/27/2021	22:48:13.264000	12.0396	4.90615	4425.52	5.57768	8.54384
GE3	3/27/2021	22:49:15.909000	12.0527	4.90642	4496.9	5.57882	8.52185
GE3	3/27/2021	22:50:19.053000	12.0968	4.92974	4311.57	5.60815	8.51871
GE3	3/27/2021	22:51:21.614000	12.0616	4.8767	4470.18	5.54558	8.53128
GE3	3/27/2021	22:52:24.167000	12.1236	4.91636	4511.71	5.59463	8.54698
GE3	3/27/2021	22:53:26.925000	12.0273	4.90312	4547.13	5.57346	8.55325
GE3	3/27/2021	22:54:29.670000	12.0369	4.88555	4558.07	5.55409	8.51243
GE3	3/27/2021	22:55:32.823000	12.1313	4.91739	4427.24	5.5963	8.53441
GE3	3/27/2021	22:56:35.179000	12.0744	4.91028	4506.36	5.58459	8.51558
GE3	3/27/2021	22:57:38.327000	12.1111	4.94355	4400.78	5.62477	8.52814
GE3	3/27/2021	22:58:40.866000	12.0602	4.90318	4479.79	5.57561	8.53441
GE3	3/27/2021	22:59:43.840000	12.0514	4.91033	4423.13	5.58318	8.44679
GE3	3/27/2021	23:00:46.183000	12.0715	4.94431	4275.13	5.62311	8.525
GE3	3/27/2021	23:01:49.066000	12.0243	4.92619	4313.36	5.59949	8.49359
GE3	3/27/2021	23:02:51.784000	12.1121	4.96078	4251.13	5.64444	8.52185
GE3	3/27/2021	23:03:54.450000	12.1015	4.92826	4320.45	5.60677	8.49987
GE3	3/27/2021	23:04:57.225000	12.1093	4.95101	4211.85	5.63315	8.49987
GE3	3/27/2021	23:05:59.941000	12.0442	4.9707	4057.31	5.65135	8.44679
GE3	3/27/2021	23:07:02.728000	12.1158	4.93702	4214.23	5.61765	8.44365
GE3	3/27/2021	23:08:05.562000	12.0753	4.95961	4140.02	5.64074	8.53441
GE3	3/27/2021	23:09:08.196000	12.1031	4.94397	4188.89	5.62474	8.44051
GE3	3/27/2021	23:10:10.944000	12.095	4.98089	4080.76	5.66622	8.49359
GE3	3/27/2021	23:11:13.694000	12.122	4.98593	4001.12	5.6737	8.4716
GE3	3/27/2021	23:12:16.454000	12.1424	4.97584	4007.46	5.66352	8.47788
GE3	3/27/2021	23:13:19.199000	12.1292	4.9656	4012.91	5.65102	8.44679
GE3	3/27/2021	23:14:22.390000	12.1243	4.94656	4115.56	5.62905	8.47788
GE3	3/27/2021	23:15:24.725000	12.0822	4.95704	4145.75	5.63827	8.51243
GE3	3/27/2021	23:16:27.491000	12.1475	4.95307	4252.33	5.63794	8.44051
GE3	3/27/2021	23:17:30.423000	12.1382	4.93163	4252.27	5.61294	8.44051
GE3	3/27/2021	23:18:33.146000	12.1243	4.9736	4230.19	5.65981	8.51243
GE3	3/27/2021	23:19:36.077000	12.0945	4.95046	4157.81	5.63157	8.51243
GE3	3/27/2021	23:20:38.555000	12.0906	4.96621	4098.44	5.64923	8.52185
GE3	3/27/2021	23:21:41.217000	12.1056	4.94472	4312.64	5.62575	8.49987
GE3	3/27/2021	23:22:44.329000	12.1695	4.92502	4328.07	5.60742	8.49673
GE3	3/27/2021	23:23:46.719000	12.0604	4.93362	4251.66	5.61024	8.47474
GE3	3/27/2021	23:24:49.541000	12.0982	4.9494	4181.76	5.6306	8.49045
GE3	3/27/2021	23:25:52.223000	12.1003	4.95114	4165.05	5.63272	8.525
GE3	3/27/2021	23:26:55.127000	12.1104	4.93284	4325.15	5.61254	8.44365
GE3	3/27/2021	23:27:57.736000	12.1006	4.91505	4434.43	5.59167	8.50018
GE3	3/27/2021	23:29:00.523000	12.1175	4.91299	4425.55	5.59041	8.49673
GE3	3/27/2021	23:30:03.231000	12.1619	4.96835	4274.04	5.65627	8.47474
GE3	3/27/2021	23:31:06.034000	12.2067	4.94175	4267.53	5.62884	8.48103
GE3	3/27/2021	23:32:08.795000	12.1009	4.91497	4435.66	5.59161	8.525
GE3	3/27/2021	23:33:11.598000	12.16	4.94158	4343.71	5.62566	8.55954
GE3	3/27/2021	23:34:14.292000	12.1972	4.92235	4377.33	5.60614	8.51871
GE3	3/27/2021	23:35:16.990000	12.0659	4.91529	4417.02	5.58974	8.525
GE3	3/27/2021	23:36:20.193000	12.1428	4.89229	4436.06	5.56845	8.55325
GE3	3/27/2021	23:37:22.873000	12.1146	4.8957	4405.71	5.57055	8.525
GE3	3/27/2021	23:38:25.448000	12.1407	4.92688	4375.9	5.60769	8.50331
GE3	3/27/2021	23:39:28.039000	12.1411	4.89413	4592.55	5.57044	8.55325
GE3	3/27/2021	23:40:30.776000	12.074	4.91773	4562.52	5.59304	8.54698
GE3	3/27/2021	23:41:33.575000	12.0748	4.90134	4565.37	5.57444	8.52185
GE3	3/27/2021	23:42:36.613000	12.1356	4.85661	4598.51	5.5274	8.54698
GE3	3/27/2021	23:43:39.008000	12.1064	4.88388	4607.28	5.55658	8.53755
GE3	3/27/2021	23:44:41.756000	12.1129	4.88818	4572.8	5.56189	8.51558
GE3	3/27/2021	23:45:44.647000	12.1552	4.91541	4426.8	5.59555	8.55954
GE3	3/27/2021	23:46:47.315000	12.1119	4.90703	4487.23	5.58327	8.53441
GE3	3/27/2021	23:47:50.111000	12.1124	4.90213	4446.34	5.57773	8.5564
GE3	3/27/2021	23:48:53.313000	12.135	4.89964	4516.2	5.57633	8.44679
GE3	3/27/2021	23:49:55.574000	12.0564	4.90615	4496.83	5.57874	8.55325
GE3	3/27/2021	23:50:58.417000	12.1641	4.90276	4459.75	5.58173	8.54698
GE3	3/27/2021	23:52:01.068000	12.1306	4.93062	4369.48	5.61131	8.51871
GE3	3/27/2021	23:53:04.180000	12.1215	4.93607	4286.82	5.61692	8.54069
GE3	3/27/2021	23:54:06.549000	12.1508	4.93049	4317.01	5.61244	8.51871
GE3	3/27/2021	23:55:09.364000	12.1597	4.9462	4229.85	5.6309	8.54384
GE3	3/27/2021	23:56:12.412000	12.1209	4.94665	4336.57	5.62893	8.54384
GE3	3/27/2021	23:57:14.782000	12.1754	4.91291	4421.03	5.594	8.54698
GE3	3/27/2021	23:58:17.554000	12.1274	4.92204	4374.65	5.60134	8.50645
GE3	3/27/2021	23:59:20.294000	12.1419	4.89324	4534.47	5.56948	8.50645
GE3	3/28/2021	00:00:23.086000	12.1443	4.91121	4496.66	5.59009	8.50645
GE3	3/28/2021	00:01:25.793000	12.1399	4.89669	4587.48	5.57328	8.50959
GE3	3/28/2021	00:02:28.551000	12.0875	4.9405	4420.88	5.6198	8.525
GE3	3/28/2021	00:03:31.344000	12.0839	4.92311	4328.48	5.59978	8.54698
GE3	3/28/2021	00:04:34.451000	12.1291	4.898	4453.1	5.57408	8.55011
GE3	3/28/2021	00:05:37.165000	12.1297	4.92914	4397.95	5.60957	8.51901
GE3	3/28/2021	00:06:39.611000	12.1413	4.90951	4497.33	5.58796	8.525
GE3	3/28/2021	00:07:42.310000	12.0879	4.9621	4280.64	5.6444	8.5564
GE3	3/28/2021	00:08:45.069000	12.08	4.93776	4259.48	5.6162	8.51243
GE3	3/28/2021	00:09:47.913000	12.1945	4.9759	4177.38	5.66695	8.51243
GE3	3/28/2021	00:10:50.959000	12.1422	4.98648	4154.18	5.67562	8.525
GE3	3/28/2021	00:11:53.711000	12.1509	4.94357	4261.41	5.62734	8.525
GE3	3/28/2021	00:12:56.072000	12.1243	4.96078	4139.05	5.64523	8.54384
GE3	3/28/2021	00:13:58.843000	12.1036	4.94811	4291.28	5.62948	8.51871
GE3	3/28/2021	00:15:01.986000	12.1934	4.95326	4277.83	5.6411	8.54069
GE3	3/28/2021	00:16:04.538000	12.146	4.98065	4094.56	5.66924	8.48417
GE3	3/28/2021	00:17:07.470000	12.124	4.94925	4093.4	5.63208	8.51558
GE3	3/28/2021	00:18:10.204000	12.2296	4.97196	4114.07	5.66473	8.55954
GE3	3/28/2021	00:19:12.999000	12.1666	4.9318	4260.98	5.61495	8.53755
GE3	3/28/2021	00:20:15.338000	12.2092	4.93159	4178.37	5.61744	8.53128
GE3	3/28/2021	00:21:18.157000	12.2192	4.95146	4174.01	5.64071	8.44679
GE3	3/28/2021	00:22:20.969000	12.1366	4.9553	4174.64	5.63978	8.51871
GE3	3/28/2021	00:23:23.637000	12.156	4.98293	4058.87	5.67248	8.525
GE3	3/28/2021	00:24:26.486000	12.2331	4.95021	4139.26	5.64018	8.44051
GE3	3/28/2021	00:25:29.146000	12.2083	4.984	4036	5.67707	8.54069
GE3	3/28/2021	00:26:31.853000	12.1792	4.96634	4133.79	5.65509	8.51871
GE3	3/28/2021	00:27:34.757000	12.201	4.96564	4092.75	5.6557	8.52185
GE3	3/28/2021	00:28:37.357000	12.2497	4.96362	4077.87	5.65652	8.52185
GE3	3/28/2021	00:29:40.119000	12.2399	4.97975	4157.53	5.67428	8.49673
GE3	3/28/2021	00:30:43.197000	12.2112	5.00951	3949.3	5.70632	8.525
GE3	3/28/2021	00:31:45.615000	12.1464	4.97672	4072.99	5.66478	8.49359
GE3	3/28/2021	00:32:48.380000	12.1475	4.99951	3994.94	5.69079	8.525
GE3	3/28/2021	00:33:51.120000	12.2088	4.97936	4065.16	5.67182	8.51558
GE3	3/28/2021	00:34:53.902000	12.1625	4.99055	4005.05	5.68157	8.49359
GE3	3/28/2021	00:35:56.808000	12.1769	5.01426	3951.04	5.7095	8.44051
GE3	3/28/2021	00:36:59.432000	12.16	4.99271	4012.13	5.68386	8.49987
GE3	3/28/2021	00:38:02.240000	12.2713	4.99288	3990.03	5.69127	8.54384
GE3	3/28/2021	00:39:05.063000	12.2601	4.96677	4041.37	5.66079	8.44365
GE3	3/28/2021	00:40:07.799000	12.2482	4.97346	4033.54	5.66764	8.51871
GE3	3/28/2021	00:41:10.490000	12.2199	4.98532	4086.89	5.67934	8.51871
GE3	3/28/2021	00:42:13.130000	12.3079	4.97398	4122.16	5.67209	8.51243
GE3	3/28/2021	00:43:15.887000	12.2343	4.98295	4011.11	5.67756	8.54069
GE3	3/28/2021	00:44:18.689000	12.2349	4.98843	4037.04	5.68384	8.51243
GE3	3/28/2021	00:45:21.384000	12.2713	5.01998	3857.17	5.72216	8.51871
GE3	3/28/2021	00:46:24.195000	12.2074	4.98327	3971.93	5.67618	8.51243
GE3	3/28/2021	00:47:27.293000	12.277	4.98174	4038.46	5.67894	8.52185
GE3	3/28/2021	00:48:29.643000	12.2295	4.98853	3982.51	5.68361	8.54069
GE3	3/28/2021	00:49:32.454000	12.2118	4.96613	4093.47	5.65695	8.49673
GE3	3/28/2021	00:50:35.303000	12.215	4.97642	3961.53	5.66887	8.55011
GE3	3/28/2021	00:51:38.237000	12.1398	4.97052	4128.86	5.6573	8.52814
GE3	3/28/2021	00:52:40.656000	12.2964	4.97793	4074.13	5.67586	8.525
GE3	3/28/2021	00:53:43.444000	12.2469	4.98346	4060.92	5.67895	8.54069
GE3	3/28/2021	00:54:46.256000	12.2003	4.96264	4179.28	5.65223	8.53128
GE3	3/28/2021	00:55:49.044000	12.2802	4.97668	4157.91	5.67338	8.59093
GE3	3/28/2021	00:56:52.062000	12.263	4.93532	4261.98	5.62513	8.5564
GE3	3/28/2021	00:57:54.814000	12.2115	4.94521	4210.73	5.6331	8.55954
GE3	3/28/2021	00:58:57.526000	12.2203	4.96481	4128.76	5.65599	8.52185
GE3	3/28/2021	01:00:00.315000	12.2232	4.9832	4073.84	5.67712	8.51558
GE3	3/28/2021	01:01:02.774000	12.2916	4.96826	4060.18	5.66452	8.50018
GE3	3/28/2021	01:02:05.830000	12.2005	4.95153	4260.32	5.63959	8.55325
GE3	3/28/2021	01:03:08.298000	12.1586	4.94076	4225.95	5.62463	8.5972
GE3	3/28/2021	01:04:10.928000	12.2089	4.94538	4264.14	5.63313	8.55011
GE3	3/28/2021	01:05:13.684000	12.2779	4.93884	4246.48	5.6301	8.50645
GE3	3/28/2021	01:06:16.434000	12.1994	4.96733	4192.58	5.65751	8.55325
GE3	3/28/2021	01:07:19.334000	12.2509	4.94652	4261.12	5.63711	8.50331
GE3	3/28/2021	01:08:22.343000	12.2552	4.96451	4195.65	5.6579	8.59093
GE3	3/28/2021	01:09:24.835000	12.2646	4.93216	4278.23	5.62163	8.5564
GE3	3/28/2021	01:10:27.452000	12.2294	4.96204	4203.54	5.65342	8.50645
GE3	3/28/2021	01:11:30.604000	12.2039	4.93354	4332.68	5.61932	8.55325
GE3	3/28/2021	01:12:32.961000	12.2328	4.93355	4293.68	5.62118	8.55954
GE3	3/28/2021	01:13:36.069000	12.2267	4.9593	4141.26	5.65013	8.5564
GE3	3/28/2021	01:14:38.473000	12.2199	4.93224	4225.8	5.61886	8.50018
GE3	3/28/2021	01:15:41.201000	12.2396	4.96542	4177.19	5.65793	8.60976
GE3	3/28/2021	01:16:44.354000	12.2152	4.95513	4250.44	5.64463	8.55954
GE3	3/28/2021	01:17:46.908000	12.2621	4.94915	4202.31	5.64084	8.5564
GE3	3/28/2021	01:18:49.905000	12.2144	4.96165	4190.46	5.65201	8.50331
GE3	3/28/2021	01:19:52.315000	12.2297	4.9702	4198.39	5.66274	8.50645
GE3	3/28/2021	01:20:55.152000	12.2293	4.96636	4106.41	5.65834	8.58779
GE3	3/28/2021	01:21:57.717000	12.2304	4.9423	4240.91	5.63099	8.50959
GE3	3/28/2021	01:23:00.472000	12.209	4.93944	4214.54	5.62636	8.58779
GE3	3/28/2021	01:24:03.359000	12.1826	4.94899	4203.37	5.63555	8.55325
GE3	3/28/2021	01:25:05.982000	12.2447	4.95767	4275.21	5.64943	8.50018
GE3	3/28/2021	01:26:08.789000	12.205	4.95021	4256.99	5.63837	8.50331
GE3	3/28/2021	01:27:11.485000	12.2138	4.9531	4363.93	5.64223	8.51273
GE3	3/28/2021	01:28:14.277000	12.2387	4.95868	4113.34	5.65019	8.52215
GE3	3/28/2021	01:29:17.001000	12.285	4.97087	4251.2	5.66707	8.55954
GE3	3/28/2021	01:30:19.744000	12.1389	4.93568	4299.12	5.61759	8.51587
GE3	3/28/2021	01:31:22.532000	12.2443	4.9446	4323.06	5.63451	8.51901
GE3	3/28/2021	01:32:25.243000	12.2201	4.9304	4335.5	5.61677	8.5564
GE3	3/28/2021	01:33:28.082000	12.1957	4.94318	4193.5	5.62977	8.52215
GE3	3/28/2021	01:34:30.773000	12.2648	4.95055	4259.62	5.6426	8.51273
GE3	3/28/2021	01:35:33.613000	12.2433	4.94271	4270.65	5.63229	8.60034
GE3	3/28/2021	01:36:36.490000	12.2353	4.94667	4408.94	5.63629	8.51901
GE3	3/28/2021	01:37:39.403000	12.2	4.9313	4372.48	5.61651	8.58779
GE3	3/28/2021	01:38:42.122000	12.2529	4.9406	4312.97	5.6305	8.51273
GE3	3/28/2021	01:39:44.518000	12.1947	4.93873	4368.68	5.62463	8.51901
GE3	3/28/2021	01:40:47.269000	12.2251	4.93118	4194.11	5.61798	8.60662
GE3	3/28/2021	01:41:50.061000	12.2616	4.9581	4154.67	5.65101	8.55325
GE3	3/28/2021	01:42:53.157000	12.2484	4.94732	4080.08	5.63786	8.58779
GE3	3/28/2021	01:43:55.598000	12.2009	4.96653	4150.28	5.6567	8.50018
GE3	3/28/2021	01:44:58.318000	12.2768	4.95987	4178.06	5.654	8.50018
GE3	3/28/2021	01:46:01.034000	12.2381	4.96705	4103.63	5.65969	8.52215
GE3	3/28/2021	01:47:03.780000	12.2761	4.95893	4149.3	5.65289	8.55325
GE3	3/28/2021	01:48:06.893000	12.2538	4.99723	3994.52	5.69509	8.50959
GE3	3/28/2021	01:49:09.288000	12.2709	5.02024	4040.83	5.72244	8.51558
GE3	3/28/2021	01:50:12.479000	12.2407	4.97337	4023.71	5.66706	8.50645
GE3	3/28/2021	01:51:14.975000	12.2556	4.9678	4056.34	5.66168	8.50645
GE3	3/28/2021	01:52:17.722000	12.3252	4.95916	4169.81	5.65632	8.50959
GE3	3/28/2021	01:53:20.517000	12.2341	4.95742	4135.72	5.64846	8.61918
GE3	3/28/2021	01:54:23.088000	12.2619	4.92751	4310.9	5.61616	8.58779
GE3	3/28/2021	01:55:25.808000	12.2643	4.93888	4146.52	5.62928	8.55325
GE3	3/28/2021	01:56:28.706000	12.3439	4.9885	3981.1	5.69099	8.54698
GE3	3/28/2021	01:57:31.317000	12.342	4.97458	3936.94	5.67498	8.54698
GE3	3/28/2021	01:58:34.065000	12.3528	4.9904	3980.79	5.69373	8.50645
GE3	3/28/2021	01:59:36.812000	12.4014	4.99643	4034.12	5.70378	8.55954
GE3	3/28/2021	02:00:39.960000	12.3728	4.96409	4055.54	5.66502	8.50959
GE3	3/28/2021	02:01:42.686000	12.3045	4.98894	4054.58	5.68894	8.55011
GE3	3/28/2021	02:02:45.460000	12.382	4.97595	4031.29	5.67914	8.54698
GE3	3/28/2021	02:03:47.838000	12.2333	4.97466	4068.78	5.66805	8.55325
GE3	3/28/2021	02:04:50.576000	12.3723	4.97877	4016.59	5.68173	8.5564
GE3	3/28/2021	02:05:53.332000	12.3569	5.02096	3885.31	5.72887	8.51587
GE3	3/28/2021	02:06:56.078000	12.3574	4.99703	3992.25	5.70161	8.54384
GE3	3/28/2021	02:07:58.834000	12.3316	4.9657	4001.89	5.66418	8.50018
GE3	3/28/2021	02:09:01.630000	12.2821	4.9711	4093.15	5.66715	8.50959
GE3	3/28/2021	02:10:04.335000	12.3218	4.95694	4139.42	5.65355	8.51587
GE3	3/28/2021	02:11:07.164000	12.416	4.99523	4015.06	5.70336	8.5972
GE3	3/28/2021	02:12:09.841000	12.2958	4.9419	4233.74	5.63474	8.51901
GE3	3/28/2021	02:13:12.781000	12.3247	4.95077	4169.93	5.64672	8.5972
GE3	3/28/2021	02:14:15.404000	12.3262	4.96386	4193.93	5.66174	8.58779
GE3	3/28/2021	02:15:18.098000	12.3311	4.96913	4122.5	5.66807	8.50331
GE3	3/28/2021	02:16:20.929000	12.336	4.96739	4075.89	5.6664	8.59407
GE3	3/28/2021	02:17:23.609000	12.2923	4.93623	4310.53	5.62804	8.51273
GE3	3/28/2021	02:18:26.435000	12.285	4.94092	4234.5	5.63292	8.6129
GE3	3/28/2021	02:19:29.121000	12.3255	4.93479	4272.86	5.62854	8.50018
GE3	3/28/2021	02:20:31.868000	12.3288	4.96562	4148.98	5.66391	8.58779
GE3	3/28/2021	02:21:34.666000	12.3347	4.94469	4171.92	5.64041	8.50645
GE3	3/28/2021	02:22:37.368000	12.3289	4.96687	4220.43	5.66534	8.59093
GE3	3/28/2021	02:23:40.177000	12.3035	4.96173	4192.19	5.65784	8.60348
GE3	3/28/2021	02:24:43.274000	12.3244	4.9307	4321.39	5.6238	8.58779
GE3	3/28/2021	02:25:46.029000	12.2723	4.95719	4194.25	5.65066	8.6129
GE3	3/28/2021	02:26:48.787000	12.2783	4.93854	4279.66	5.62978	8.59407
GE3	3/28/2021	02:27:51.134000	12.329	4.95326	4213.81	5.64982	8.60348
GE3	3/28/2021	02:28:53.887000	12.2734	4.95168	4278.5	5.64445	8.60034
GE3	3/28/2021	02:29:56.802000	12.334	4.93144	4346.68	5.62527	8.60348
GE3	3/28/2021	02:30:59.794000	12.2508	4.9384	4308.74	5.62786	8.60034
GE3	3/28/2021	02:32:02.544000	12.2444	4.93467	4387.4	5.62319	8.60662
GE3	3/28/2021	02:33:04.956000	12.2473	4.93709	4241.46	5.62614	8.56296
GE3	3/28/2021	02:34:08.011000	12.2455	4.95713	4250.7	5.64886	8.59407
GE3	3/28/2021	02:35:10.457000	12.2643	4.94291	4290.71	5.63387	8.60662
GE3	3/28/2021	02:36:13.385000	12.3129	4.94514	4300.95	5.63953	8.61604
GE3	3/28/2021	02:37:16.054000	12.3278	4.91571	4402.43	5.60691	8.6129
GE3	3/28/2021	02:38:18.671000	12.2876	4.93305	4352.63	5.62412	8.5912
GE3	3/28/2021	02:39:21.969000	12.3097	4.9545	4329.42	5.65	8.59093
GE3	3/28/2021	02:40:24.315000	12.2407	4.93364	4272.18	5.62179	8.56296
GE3	3/28/2021	02:41:27.343000	12.3095	4.92451	4370.17	5.61579	8.6129
GE3	3/28/2021	02:42:29.782000	12.2716	4.89939	4439.88	5.58472	8.57237
GE3	3/28/2021	02:43:32.488000	12.1927	4.90778	4437.28	5.58926	8.61604
GE3	3/28/2021	02:44:35.358000	12.2768	4.89453	4518	5.57951	8.60976
GE3	3/28/2021	02:45:38.033000	12.2368	4.93265	4422.28	5.6204	8.59747
GE3	3/28/2021	02:46:40.811000	12.2038	4.90747	4500.96	5.58961	8.60662
GE3	3/28/2021	02:47:43.547000	12.2162	4.90997	4414.56	5.59326	8.58492
GE3	3/28/2021	02:48:46.375000	12.2343	4.9005	4497.54	5.58362	8.56296
GE3	3/28/2021	02:49:49.080000	12.268	4.90554	4467.56	5.5915	8.61604
GE3	3/28/2021	02:50:51.696000	12.2345	4.90729	4432.81	5.59137	8.56923
GE3	3/28/2021	02:51:54.453000	12.2639	4.91241	4468.75	5.59908	8.60348
GE3	3/28/2021	02:52:57.278000	12.2419	4.92181	4303.39	5.60839	8.58178
GE3	3/28/2021	02:54:00.357000	12.282	4.95377	4299.33	5.64738	8.58779
GE3	3/28/2021	02:55:02.853000	12.2471	4.92719	4333.85	5.61484	8.6129
GE3	3/28/2021	02:56:05.606000	12.2776	4.93762	4344.1	5.62868	8.56609
GE3	3/28/2021	02:57:08.239000	12.2428	4.91549	4474.7	5.60124	8.61604
GE3	3/28/2021	02:58:10.976000	12.2611	4.93637	4343.73	5.62621	8.57551
GE3	3/28/2021	02:59:13.848000	12.2844	4.89752	4492.23	5.58341	8.58492
GE3	3/28/2021	03:00:16.474000	12.2345	4.92998	4384.98	5.61723	8.5912
GE3	3/28/2021	03:01:19.281000	12.279	4.9376	4475.22	5.62875	8.5972
GE3	3/28/2021	03:02:21.988000	12.1722	4.91099	4444.5	5.59161	8.56609
GE3	3/28/2021	03:03:24.927000	12.2444	4.89544	4513.79	5.5785	8.56923
GE3	3/28/2021	03:04:27.491000	12.2201	4.90614	4508.11	5.58914	8.56923
GE3	3/28/2021	03:05:30.337000	12.2331	4.90483	4485.09	5.58847	8.58806
GE3	3/28/2021	03:06:33.360000	12.2737	4.88951	4559.29	5.5736	8.56923
GE3	3/28/2021	03:07:35.749000	12.2745	4.90402	4475.6	5.59019	8.57237
GE3	3/28/2021	03:08:38.939000	12.2066	4.89116	4409	5.57121	8.57865
GE3	3/28/2021	03:09:41.769000	12.1874	4.91967	4429.76	5.60246	8.6129
GE3	3/28/2021	03:10:44.059000	12.2354	4.92302	4418.37	5.60934	8.56296
GE3	3/28/2021	03:11:47.152000	12.2441	4.89302	4573.68	5.57572	8.62232
GE3	3/28/2021	03:12:49.666000	12.2945	4.91522	4368.56	5.60423	8.61918
GE3	3/28/2021	03:13:52.444000	12.2547	4.89894	4434.34	5.58314	8.60976
GE3	3/28/2021	03:14:55.055000	12.3132	4.94885	4311.2	5.64377	8.61918
[truncated: 8,346 more rows]
